# Supplementary material for: Structural basis for activation of a diguanylate cyclase required for bacterial predation in Bdellovibrio
Source: Nat Commun. 2019 Sep 9;10:4086. doi: 10.1038/s41467-019-12051-6 (PMC6733907; doi:10.1038/s41467-019-12051-6)
Supplement: Supplementary file 4 — Source Data [file 41467_2019_12051_MOESM4_ESM.xlsx]

## Sheet: Figure 4b (raw data)
Key to data processing. The				WT	Time (min)	Ellipticity (mdeg) Technical replicate 1	Ellipticity (mdeg) Technical replicate 2	Ellipticity (mdeg) Technical replicate 3	.	R218A,S15C,S73C	Time (min)	Ellipticity (mdeg) Technical replicate 1	Ellipticity (mdeg) Technical replicate 2	Ellipticity (mdeg) Technical replicate 3	.	R218A	Time (min)	Ellipticity (mdeg) Technical replicate 1	Ellipticity (mdeg) Technical replicate 2	Ellipticity (mdeg) Technical replicate 3	.	GGDEF R218A	Time (min)	Ellipticity (mdeg) Technical replicate 1	Ellipticity (mdeg) Technical replicate 2	Ellipticity (mdeg) Technical replicate 3	.	R218A,S15C,S73C,E229A,E230A	Time (min)	Ellipticity (mdeg) Technical replicate 1	Ellipticity (mdeg) Technical replicate 2	Ellipticity (mdeg) Technical replicate 3	.	YdeH	Time (min)	Ellipticity (mdeg) Technical replicate 1	Ellipticity (mdeg) Technical replicate 2	Ellipticity (mdeg) Technical replicate 3	.
box highlighted in					0	-5.32957	-5.54321	-6.53584			0	-0.283354	-1.62845	0.250515			0	-0.976958	-3.36945	-1.11556			0	-1.82491	0.0386857	-1.05699			0	-0.740593	-0.496525	-0.966693			0	1.9183	1.68333	1.94582
orange is the value					0.0167	-5.46049	-5.54361	-6.7591			0.0167	-0.222241	-2.67133	0.0750976			0.0167	-1.21771	-3.05128	-1.17732			0.0167	-1.81674	0.0055916	-1.20512			0.0167	-0.313237	-0.336089	-0.972181			0.0167	1.88883	1.6867	1.85077
to which the data was					0.0333	-5.47615	-5.63077	-7.02336			0.0333	-0.338379	-2.55659	-0.08733			0.0333	-1.16318	-2.74155	-1.37864			0.0333	-1.93452	0.00465086	-1.45524			0.0333	-0.241088	-0.581801	-0.701187			0.0333	1.82822	1.4493	1.94771
Aligned, e.g. for the WT					0.05	-5.49934	-5.79801	-7.18543			0.05	-0.470266	-2.47693	0.0662443			0.05	-1.05747	-2.75808	-1.47485			0.05	-2.17352	0.00461152	-1.49701			0.05	-0.234741	-0.719692	-0.62574			0.05	1.86932	1.55741	1.94639
data, points were aligned as below:					0.0667	-5.66002	-5.48529	-7.41635			0.0667	-0.342994	-2.98245	0.254264			0.0667	-1.12338	-3.03138	-1.38379			0.0667	-2.15391	-0.0147193	-1.27955			0.0667	-0.152421	-0.612026	-0.99995			0.0667	1.73903	1.43915	1.87354
					0.0833	-5.56742	-5.29052	-7.25712			0.0833	-0.226877	-3.16169	0.329528			0.0833	-1.04883	-2.81911	-1.17008			0.0833	-1.96334	0.0201088	-0.977399			0.0833	-0.495758	-0.227644	-1.04945			0.0833	1.85368	1.33267	1.91507
0.0224444	0.0277052	0.0121509			0.1	-5.35802	-5.63694	-6.98058			0.1	-0.562305	-2.60965	0.341244			0.1	-1.13655	-2.44513	-1.00498			0.1	-1.87489	0.0413125	-0.948564			0.1	-0.622634	-0.23	-0.918974			0.1	1.85837	1.62212	1.84475
0.0276275	0.0267824	0.0144398			0.1167	-5.32561	-5.56325	-7.23918			0.1167	-0.842547	-2.19118	0.2815			0.1167	-1.12568	-2.78394	-1.02375			0.1167	-1.85839	0.0114676	-0.911487			0.1167	-0.402189	-0.413006	-0.858447			0.1167	1.74477	1.83705	1.80426
0.0337516	0.0476294	0.00332496			0.1333	-5.55705	-2.6801	-6.95214			0.1333	-0.701723	-2.05902	0.30771			0.1333	-0.918532	-2.89394	-1.17346			0.1333	-1.66918	0.00606492	-0.853346			0.1333	-0.457034	-0.617442	-0.984005			0.1333	1.93788	1.81288	1.85689
-1.14675	-1.5717	-0.485307			0.15	-5.38156	0.0224421	-6.74061			0.15	-0.447201	-1.8878	0.333862			0.15	-1.14178	-2.90491	-1.14044			0.15	-1.59333	0.0113086	-1.06175			0.15	-0.638081	-0.627245	-1.19614			0.15	1.9046	1.7412	1.90164
-3.00195	-3.39081	-2.15588			0.1667	-5.03452	0.0293677	-6.98587			0.1667	-0.546813	-1.71917	0.326442			0.1667	-1.30901	-2.87809	-1.06787			0.1667	-1.69685	0.00318363	-1.18048			0.1667	-0.172822	-0.464711	-1.17118			0.1667	1.8831	1.56262	1.81965
					0.1833	-5.25188	0.049086	-6.99287			0.1833	-0.53607	-1.66212	0.318758			0.1833	-1.41852	-2.83313	-1.21814			0.1833	-1.76094	0.00243586	-1.05761			0.1833	0.034831	-0.478192	-1.09197			0.1833	1.75354	1.61018	1.63698
Such that the data aligns					0.2	-5.44648	0.0618352	-6.96217			0.2	-0.360556	-1.68939	0.22639			0.2	-1.42878	-2.64953	-1.37582			0.2	-1.97069	0.00942892	-0.983992			0.2	-0.183079	-0.348937	-0.990025			0.2	1.61372	1.82531	1.60136
with the addition of					0.2167	-5.17822	0.0302297	-6.8182			0.2167	-0.549756	-1.60874	0.269404			0.2167	-1.09759	-2.34404	-1.42164			0.2167	-1.92781	0.0121916	-0.821988			0.2167	-0.160226	-0.626916	-0.895853			0.2167	1.77659	1.94618	1.73281
GTP witnessed by a run of					0.2333	-5.19175	0.0128129	-6.87203			0.2333	-0.689338	-1.69093	0.323603			0.2333	-0.80132	-2.29778	-1.22376			0.2333	-1.73432	0.0292459	-0.853126			0.2333	-0.49674	-0.880492	-0.824678			0.2333	1.87598	1.92774	1.83842
the value of "0.0" occuring					0.25	-4.66159	0.0451717	-6.88339			0.25	-0.486024	-1.3658	0.226008			0.25	-0.933115	-2.54728	-1.24147			0.25	-1.97951	0.00597943	-1.07783			0.25	-0.620906	-0.64098	-0.878049			0.25	1.67052	1.80984	1.70627
during opening of the CD					0.2667	-1.93236	0.0575569	-6.77605			0.2667	-0.37095	-1.12469	0.18745			0.2667	-1.03783	-3.44885	-1.17326			0.2667	-2.11699	-0.00524242	-1.00602			0.2667	-0.278597	-0.398539	-0.957475			0.2667	1.7866	1.83107	1.73458
machine lid.					0.2833	0.0255998	0.0497808	-6.82972			0.2833	-0.304526	-1.17086	0.269064			0.2833	-0.903619	-3.62516	-0.87262			0.2833	-1.8902	-0.25793	-1.011			0.2833	-0.314561	-0.302515	-0.976472			0.2833	1.97776	1.92972	1.90582
					0.3	0.0408875	0.0382357	-7.00297			0.3	-0.21917	-1.28456	0.473756			0.3	-1.14695	-3.21387	-0.382397			0.3	-1.88979	-1.03578	-1.05163			0.3	-0.369896	-0.336438	-0.821924			0.3	1.93952	1.7667	2.05163
					0.3167	0.0139889	0.0261275	-6.71073			0.3167	-0.420029	-1.56042	0.448378			0.3167	-1.27788	-3.00802	0.0395008			0.3167	-1.72251	-1.36164	-1.05629			0.3167	-0.347295	-0.357265	-0.733746			0.3167	1.92309	1.68569	2.13658
					0.3333	-0.566529	0.0249861	-6.67825			0.3333	-0.449964	-1.39536	0.252621			0.3333	-1.07496	-2.67979	0.011829			0.3333	-1.61681	-1.14438	-1.15784			0.3333	-0.290382	-0.58063	-1.01669			0.3333	1.79735	1.9624	2.02615
					0.35	-3.19569	0.0243914	-6.8667			0.35	-0.252106	-1.26885	0.35931			0.35	-0.483704	-2.80726	0.0245941			0.35	-1.75632	-1.17425	-1.04898			0.35	-0.448245	-0.58784	-1.00198			0.35	1.78468	1.85657	1.91536
					0.3667	-5.50594	0.0277052	-6.67848			0.3667	-0.399702	-1.32513	0.450352			0.3667	0.0210151	-3.00506	0.0317376			0.3667	-1.1899	-1.31476	-0.459361			0.3667	-0.686374	-0.529977	-0.703044			0.3667	2.13981	1.64609	1.89496
					0.3833	-5.76247	0.0267824	-6.80052			0.3833	-0.590702	-1.48978	0.377079			0.3833	0.0235456	-2.33663	-0.00504101			0.3833	-0.321439	-1.16092	0.0131099			0.3833	-0.548348	-0.373099	-0.480792			0.3833	2.07333	1.64907	1.98946
					0.4	-5.65609	0.0476294	-6.76586			0.4	-0.56437	-1.76382	0.485405			0.4	0.0175189	-0.758307	-0.00833852			0.4	0.0183958	-1.14096	0.00452443			0.4	-0.394598	-0.0128927	-0.778516			0.4	1.66827	1.77209	2.04104
					0.4167	-5.32463	-1.5717	-6.81786			0.4167	-0.654178	-2.1595	0.503002			0.4167	0.0135845	0.00983173	0.0103596			0.4167	0.037405	-1.31069	0.0176292			0.4167	-0.277756	0.0207641	-0.887401			0.4167	1.58607	1.80945	1.86394
					0.4333	-5.22289	-3.39081	-6.88562			0.4333	-0.713175	-2.02968	0.356147			0.4333	0.0130721	-0.00957794	0.0318072			0.4333	0.0413603	-1.21709	0.00878026			0.4333	-0.0488472	0.0176757	-0.710561			0.4333	1.73315	1.80849	1.66858
					0.45	-5.5551	-3.74378	-6.67437			0.45	-0.709075	-1.49923	0.338734			0.45	-0.00800721	0.0363748	0.0217013			0.45	0.0368274	-1.10837	-0.0158532			0.45	0.000485295	0.0274783	-0.857673			0.45	1.91641	1.75154	1.79521
					0.4667	-5.59348	-3.55854	-6.79424			0.4667	-0.591038	-1.33132	0.324133			0.4667	0.005442	0.0407878	0.0197524			0.4667	0.0241667	-1.00502	0.00887256			0.4667	0.0014715	0.0155695	-0.887457			0.4667	1.92871	1.56485	1.8803
					0.4833	-5.20699	-3.47781	-7.01275			0.4833	-0.393179	-1.31695	0.217055			0.4833	0.0205164	0.00921714	0.0332636			0.4833	0.0322356	-1.218	0.033438			0.4833	0.0282203	0.0100433	-0.939025			0.4833	1.86663	1.54136	1.8239
					0.5	-5.16713	-3.6048	-6.93372			0.5	-0.454653	-1.22845	0.250698			0.5	-0.00923121	0.0129661	0.0460697			0.5	0.0405851	-1.33931	-0.00419563			0.5	0.0415161	0.0115146	-0.783656			0.5	1.92819	1.66192	1.87795
					0.5167	-5.4081	-3.04164	-6.72711			0.5167	-0.466345	-1.13942	0.489971			0.5167	-0.0151493	0.0244151	0.298518			0.5167	0.0278502	-1.07027	-0.00409831			0.5167	0.0243283	-0.000801046	-0.915573			0.5167	1.95088	1.72446	1.91706
					0.5333	-5.48534	-3.1352	-6.83461			0.5333	-0.232238	-1.09121	0.595252			0.5333	0.00630371	0.0115429	0.336525			0.5333	0.00944754	-0.909426	0.0201182			0.5333	0.0152623	-0.00317878	-1.0645			0.5333	1.72476	1.50368	2.11253
					0.55	-5.45687	-3.32923	-6.9823			0.55	-0.243349	-1.37489	0.484104			0.55	0.00204264	-0.00553193	0.0587192			0.55	-0.0156708	-0.446256	0.0246728			0.55	0.00449627	0.00507935	-0.464191			0.55	1.68039	1.46329	2.08751
					0.5667	-5.48954	-3.27069	-6.97515			0.5667	-0.467723	-1.72641	0.49428			0.5667	0.0131381	0.00580316	-0.304967			0.5667	-0.0204787	-0.0157717	0.00962224			0.5667	0.0145664	0.00442578	-0.00484686			0.5667	1.76754	1.79357	1.97008
					0.5833	-3.77427	-3.3423	-6.85638			0.5833	-0.613736	-1.58044	0.539352			0.5833	-0.00321668	0.0502091	-0.0189945			0.5833	0.0271335	0.0363394	-0.0189705			0.5833	0.0309827	0.0297914	-0.0140563			0.5833	1.83736	1.76094	1.75322
					0.6	-1.00339	-3.06757	-6.80844			0.6	-0.70066	-1.26712	0.505711			0.6	0.142214	0.0333426	0.398001			0.6	0.0557803	0.0419573	-0.00700564			0.6	0.0113911	0.0419718	0.00220292			0.6	2.03565	1.63249	1.62724
					0.6167	0.00366658	-2.62673	-7.09849			0.6167	-0.65631	-1.31904	0.482092			0.6167	0.236025	-0.676652	0.0410284			0.6167	0.0428601	-0.0126009	0.749499			0.6167	0.0174422	0.0206801	0.0228408			0.6167	2.01759	1.90004	1.73858
					0.6333	0.0109388	-2.74314	-7.07885			0.6333	-0.446745	-1.56059	0.475502			0.6333	0.461056	-1.35006	-0.427314			0.6333	0.0401419	-0.0121862	1.04695			0.6333	0.0230403	-0.0282673	0.0275073			0.6333	1.65637	1.87606	1.6748
					0.65	0.0165387	-3.20689	-6.65747			0.65	-0.566235	-1.52048	0.516586			0.65	0.437244	-1.52488	-0.551952			0.65	0.151685	0.026141	0.978588			0.65	0.00209235	-0.545197	0.0240697			0.65	1.69472	1.73921	1.59895
					0.6667	0.0265968	-2.97336	-6.47122			0.6667	-0.443102	-1.33789	0.487978			0.6667	-0.117864	-1.88933	-0.492405			0.6667	0.607619	0.0240439	1.09874			0.6667	0.0551419	-0.966564	0.00939416			0.6667	1.91824	1.8966	1.76624
					0.6833	0.00447552	-3.08501	-6.36015			0.6833	-0.160772	-1.41676	0.442784			0.6833	-0.396821	-1.69931	-0.0486166			0.6833	0.71341	0.0162008	0.674704			0.6833	-0.244692	-1.0104	0.00301861			0.6833	1.95295	1.70708	1.97434
					0.7	0.021274	-3.79122	-6.44324			0.7	-0.346539	-1.47094	0.438921			0.7	-0.301203	-1.44697	0.432516			0.7	0.370267	0.357985	0.527495			0.7	-0.599203	-0.798593	-0.00657207			0.7	1.91032	1.51496	1.76627
					0.7167	0.0562924	-3.38196	-6.61179			0.7167	-0.592213	-0.671121	0.446366			0.7167	0.00022331	-1.35522	0.279329			0.7167	0.428245	0.661409	0.599776			0.7167	-0.708811	-0.10309	0.00217161			0.7167	1.98071	1.61901	1.50695
					0.7333	0.0245481	-3.07541	-6.64973			0.7333	-0.579859	0.0207206	0.466351			0.7333	0.225163	-1.13761	0.207453			0.7333	0.202605	0.755677	0.716099			0.7333	-1.20842	-0.598023	0.0207134			0.7333	2.07988	1.65765	1.72245
					0.75	0.0224444	-3.5533	-6.6411			0.75	-0.477673	0.0436524	0.486865			0.75	0.0857309	-0.983061	-0.106812			0.75	0.0193119	0.514754	1.04544			0.75	-1.37257	-1.40143	0.0127199			0.75	2.07678	1.75876	1.99484
					0.7667	0.0276275	-3.72412	-6.33786			0.7667	-0.656986	0.0208622	0.330552			0.7667	0.0621796	-0.758499	-0.00085117			0.7667	0.235276	0.291533	1.33449			0.7667	-1.40154	-1.30873	0.0192715			0.7667	1.8702	1.74922	1.89394
					0.7833	0.0337516	-3.68396	-6.20504			0.7833	-0.635007	0.00324013	0.393132			0.7833	0.638251	-0.721828	0.236712			0.7833	0.253418	0.542293	1.45934			0.7833	-1.20147	-1.14084	0.0346391			0.7833	1.75117	1.76014	1.86374
					0.8	-1.14675	-3.42631	-6.62896			0.8	-0.691479	0.0266727	0.654035			0.8	0.89338	-0.700124	0.0880228			0.8	0.119818	0.480182	1.04461			0.8	-0.534914	-1.00183	0.0147351			0.8	1.96626	1.90014	1.83151
					0.8167	-3.00195	-3.20524	-6.75618			0.8167	-0.977719	0.0257447	0.642207			0.8167	0.83478	-0.730617	0.0899393			0.8167	0.11556	0.312847	0.895836			0.8167	-0.498539	-0.891756	0.000137186			0.8167	1.87763	1.95874	1.86151
					0.8333	-3.36541	-3.01643	-6.50158			0.8333	-0.684086	-0.00245197	0.489046			0.8333	0.486634	-1.57172	0.111383			0.8333	0.245825	0.633018	1.16045			0.8333	-1.16953	-0.713374	-0.421629			0.8333	1.82875	1.86726	1.96864
					0.85	-3.05923	-3.2619	-6.46605			0.85	-0.160763	-0.00188924	0.287499			0.85	0.352436	-1.43427	-0.0312717			0.85	0.203933	0.752758	0.911552			0.85	-1.29802	-1.08291	-0.911757			0.85	1.95508	1.82488	1.67626
					0.8667	-3.26961	-3.59058	-6.56154			0.8667	-0.0225128	0.0181499	0.425697			0.8667	0.204275	-0.532001	-0.500351			0.8667	0.261015	0.271102	1.12672			0.8667	-0.880155	-1.1791	-0.646659			0.8667	1.84711	1.71828	0.718308
					0.8833	-3.39087	-3.25546	-6.78548			0.8833	-0.0208651	0.0265583	0.412196			0.8833	-0.311406	-1.15616	-0.412672			0.8833	0.628572	0.677884	1.04404			0.8833	-0.610868	-0.985643	-1.05427			0.8833	1.92087	1.63021	0.0136602
					0.9	-3.17796	-2.97148	-6.98268			0.9	-0.0141672	0.0250336	0.298618			0.9	-0.0426827	-1.44273	0.197116			0.9	0.3513	1.14781	0.871814			0.9	-0.875358	-0.896651	-1.2389			0.9	1.98549	1.74179	-0.00367983
					0.9167	-2.8754	-3.26619	-5.19021			0.9167	0.011995	-1.09619	0.343682			0.9167	0.657817	-1.19994	0.450439			0.9167	0.222531	0.853962	0.858864			0.9167	-0.995313	-0.837035	-0.733927			0.9167	2.00018	1.6559	-0.0259896
					0.9333	-2.695	-3.54573	-1.62574			0.9333	0.0435602	-3.52427	0.326099			0.9333	0.0845511	-1.62344	-0.0477075			0.9333	0.772833	0.32853	0.865917			0.9333	-0.758532	-1.06774	-0.97013			0.9333	2.01061	1.57713	-0.0343494
					0.95	-2.8824	-3.41448	0.014829			0.95	0.0136939	-5.26113	0.41894			0.95	-0.279562	-1.82511	-0.334746			0.95	0.943832	-0.0314223	1.01325			0.95	-0.362897	-1.22292	-0.915334			0.95	1.83693	1.6729	-0.000213765
					0.9667	-3.41834	-3.07747	0.0177162			0.9667	-0.00679226	-6.23911	0.354453			0.9667	0.233449	-1.75624	0.0284298			0.9667	0.81869	0.1167	0.733335			0.9667	-0.117816	-1.41459	-0.501609			0.9667	1.87913	1.60307	0.0096832
					0.9833	-3.44906	-3.09093	0.0119494			0.9833	0.0217031	-7.14071	0.392686			0.9833	0.445491	-1.18737	-0.156651			0.9833	0.600811	-0.115001	0.922436			0.9833	-0.253928	-1.61554	-0.414206			0.9833	1.90992	1.60959	0.0205608
					1	-3.05353	-3.24488	-0.00420167			1	0.00489538	-7.8191	0.410481			1	0.519738	-0.332319	-0.156307			1	0.770266	-0.237117	1.00692			1	-0.425973	-1.42056	-0.737968			1	1.77302	1.77865	0.0291915
					1.0167	-2.94144	-3.26674	-0.022546			1.0167	0.00450446	-8.56002	0.268301			1.0167	0.580907	-0.791752	-0.213918			1.0167	0.849256	0.126903	0.828032			1.0167	-0.51857	-0.953043	-1.16619			1.0167	1.81434	1.93295	0.0185066
					1.0333	-3.09319	-3.1524	-0.00857979			1.0333	0.00700887	-9.28091	0.397766			1.0333	0.109951	-1.38391	-0.0140299			1.0333	0.657658	0.402267	0.82821			1.0333	-0.347079	-0.756454	-1.2085			1.0333	1.94483	1.81668	0.0249668
					1.05	-3.10737	-3.07459	0.0259204			1.05	-0.0056993	-9.87143	0.463434			1.05	0.0217005	-1.23354	0.417203			1.05	0.30493	0.438052	0.739055			1.05	-0.681026	-0.741113	-0.575733			1.05	1.81811	1.69684	0.00736545
					1.0667	-2.99358	-3.08158	0.00957294			1.0667	-0.749308	-10.0703	0.458961			1.0667	0.222001	-0.956321	0.0374111			1.0667	0.311425	0.424466	0.668093			1.0667	-1.21006	-0.624217	-0.288621			1.0667	1.89675	1.74704	0.00690106
					1.0833	-3.08743	-2.84696	-0.0151502			1.0833	-3.05966	-10.2406	0.456556			1.0833	-0.0786966	-0.631427	-0.227777			1.0833	0.447876	0.219287	0.706265			1.0833	-1.35673	-0.88474	-1.22273			1.0833	1.97229	1.83228	0.0146837
					1.1	-3.25462	-3.15352	-0.00235892			1.1	-5.5415	-10.682	0.308147			1.1	0.142809	-1.3576	0.0872169			1.1	0.0394724	-0.225844	0.781914			1.1	-0.903871	-1.21992	-1.27986			1.1	1.83726	1.69705	0.00763355
					1.1167	-2.91143	-3.75206	0.0118373			1.1167	-6.54191	-11.0892	0.25966			1.1167	0.197415	-1.60413	0.434689			1.1167	0.166553	-0.179543	0.651679			1.1167	-0.739888	-1.52928	-0.727136			1.1167	1.7347	1.67255	0.220596
					1.1333	-3.18238	-3.41467	0.0121509			1.1333	-7.07842	-11.0685	0.378929			1.1333	0.126323	-1.13441	0.265268			1.1333	0.425819	0.181317	0.603401			1.1333	-1.01724	-1.72107	-1.15101			1.1333	1.66113	1.72201	1.38687
					1.15	-3.26242	-2.97527	0.0144398			1.15	-8.2028	-11.7236	0.335537			1.15	-0.174166	-0.846946	0.0955579			1.15	0.248144	0.322928	0.718009			1.15	-0.777389	-1.46756	-1.34236			1.15	1.88048	1.53976	1.97192
					1.1667	-2.98815	-3.19199	0.00332496			1.1667	-8.57004	-12.7148	0.167654			1.1667	-0.288524	-1.04296	-0.122669			1.1667	0.341338	0.263346	0.444223			1.1667	-0.848558	-1.06651	-1.37881			1.1667	1.8376	1.77099	1.39602
					1.1833	-3.24274	-3.66217	-0.485307			1.1833	-8.40662	-12.9305	0.169027			1.1833	-0.519728	-1.72087	-0.374072			1.1833	0.427944	0.392579	0.632618			1.1833	-1.07604	-1.15863	-1.00131			1.1833	1.6504	1.82656	1.5712
					1.2	-3.22246	-3.78094	-2.15588			1.2	-8.82568	-13.0706	0.266533			1.2	-0.582267	-2.06707	-0.651912			1.2	0.349999	0.610527	0.701174			1.2	-1.15526	-1.59806	-0.84511			1.2	1.83755	1.77748	1.76542
					1.2167	-3.25791	-3.40281	-3.49471			1.2167	-9.3217	-13.1258	0.36738			1.2167	-0.158053	-1.81601	-0.390588			1.2167	-0.00226085	0.482982	0.245574			1.2167	-1.18603	-1.19336	-1.19035			1.2167	1.97563	1.8165	1.14849
					1.2333	-3.64629	-3.01875	-3.46101			1.2333	-9.96976	-13.1882	0.379872			1.2333	-0.273399	-1.65202	0.09461			1.2333	0.0218122	0.521551	0.586649			1.2333	-1.27237	-0.834829	-1.03658			1.2333	2.01065	1.76523	1.11059
					1.25	-3.96203	-3.08221	-3.42025			1.25	-10.3193	-13.1458	0.347967			1.25	-0.211124	-1.53057	0.00920268			1.25	0.136321	0.737531	0.816191			1.25	-1.19378	-1.03145	-0.931325			1.25	1.88137	1.65235	1.3704
					1.2667	-3.31691	-3.13873	-3.6145			1.2667	-10.688	-13.2014	0.31791			1.2667	-0.0314831	-1.46613	-0.0369401			1.2667	0.0275242	0.584808	0.85481			1.2667	-0.818394	-1.30414	-1.09455			1.2667	1.82135	1.60014	1.49156
					1.2833	-3.03818	-2.97934	-4.04795			1.2833	-10.9398	-13.0627	0.364751			1.2833	0.0272179	-1.79028	0.179018			1.2833	0.273018	0.43493	0.882277			1.2833	-0.922234	-1.4856	-1.11378			1.2833	1.98561	1.7495	1.42416
					1.3	-3.1388	-3.11821	-3.73176			1.3	-10.7213	-13.0764	0.368042			1.3	-0.100942	-1.404	-0.0699877			1.3	-0.239936	0.549778	0.750305			1.3	-0.488028	-1.32767	-0.707096			1.3	1.86839	1.75366	1.16674
					1.3167	-3.06785	-3.16959	-3.12797			1.3167	-10.8771	-13.5771	0.240443			1.3167	0.0633036	-1.22235	0.156141			1.3167	-0.467066	0.402503	0.765526			1.3167	-0.533813	-0.948081	-0.723799			1.3167	1.82545	1.89485	1.28356
					1.3333	-3.29789	-3.35029	-3.42946			1.3333	-10.6357	-13.0673	0.226674			1.3333	0.475202	-1.13508	0.311395			1.3333	-0.18524	0.386573	1.06078			1.3333	-1.42074	-1.29168	-0.961734			1.3333	1.86004	1.64815	0.950585
					1.35	-3.23267	-3.32619	-3.67868			1.35	-10.3947	-12.5178	0.163125			1.35	0.00544617	-1.0421	-0.184104			1.35	-0.213399	0.583957	1.11033			1.35	-1.03161	-1.63441	-0.564034			1.35	1.88934	1.34854	1.1302
					1.3667	-3.23016	-3.05695	-3.51362			1.3667	-10.7393	-12.9097	0.0139521			1.3667	-0.484981	-1.40185	-0.0371955			1.3667	-0.0429591	0.565342	1.134			1.3667	-0.886517	-1.57377	-0.9852			1.3667	1.86298	1.54902	1.08688
					1.3833	-3.6059	-2.83721	-3.3501			1.3833	-10.8797	-13.2513	0.001788			1.3833	-0.325342	-1.53865	0.15426			1.3833	0.313838	0.608436	0.888367			1.3833	-1.45296	-1.68489	-1.32986			1.3833	1.83585	1.63432	0.581289
					1.4	-3.52721	-2.9288	-3.35803			1.4	-11.4929	-13.4084	0.0144707			1.4	-0.220704	-1.45268	0.0260642			1.4	0.404017	0.511378	0.570926			1.4	-1.3364	-1.42711	-1.05163			1.4	1.88023	1.81757	0.897018
					1.4167	-3.53388	-3.50907	-2.99646			1.4167	-11.8657	-13.7203	0.0196611			1.4167	0.0615686	-1.38202	0.113035			1.4167	0.252002	0.453116	0.592818			1.4167	-0.967895	-1.24434	-1.45632			1.4167	1.91252	1.82897	0.954951
					1.4333	-3.37975	-3.42048	-3.34802			1.4333	-11.5779	-13.6835	0.0401298			1.4333	0.254408	-1.50614	0.144635			1.4333	0.248566	0.566032	0.590889			1.4333	-0.524078	-1.38894	-1.37002			1.4333	1.91734	1.49105	0.881313
					1.45	-2.83825	-3.066	-3.81393			1.45	-11.0141	-13.3548	0.0404953			1.45	0.222066	-1.43041	-0.39639			1.45	-0.0651987	0.762322	0.737181			1.45	-0.786458	-1.60426	-1.12976			1.45	1.86701	1.46009	1.00379
					1.4667	-3.05798	-2.9471	-3.31294			1.4667	-10.9605	-13.5237	0.00280786			1.4667	0.27166	-1.04541	-0.519196			1.4667	-0.157365	0.505447	0.63385			1.4667	-1.26405	-1.20533	-0.892721			1.4667	1.83941	1.79746	0.880842
					1.4833	-3.31956	-3.14642	-3.06234			1.4833	-11.578	-13.5319	-0.00865995			1.4833	0.219659	-1.3859	-0.0882304			1.4833	-0.00378112	-0.155494	0.665454			1.4833	-0.994236	-0.885993	-0.648305			1.4833	1.70959	1.78804	0.465228
					1.5	-3.16352	-3.57851	-2.75254			1.5	-11.9564	-13.3065	-0.0111802			1.5	0.149976	-1.38428	-0.169442			1.5	-0.248482	-0.445587	0.842355			1.5	-0.750311	-1.24156	-1.0355			1.5	1.82843	1.68904	0.331641
					1.5167	-3.01612	-3.44757	-2.79998			1.5167	-11.7084	-13.1384	-0.0146714			1.5167	0.0630263	-1.00037	-0.081111			1.5167	-0.47785	-0.485409	0.968272			1.5167	-0.576372	-1.62355	-1.14926			1.5167	1.82609	1.67899	0.738508
					1.5333	-2.83419	-3.08952	-3.15991			1.5333	-11.4991	-13.0364	0.00701767			1.5333	0.20525	-1.2303	0.0756519			1.5333	-0.188476	-0.0421317	0.907775			1.5333	-0.53737	-1.68164	-1.05059			1.5333	1.76975	1.61873	0.864197
					1.55	-2.77516	-3.20048	-3.26795			1.55	-11.8327	-12.8518	-0.171818			1.55	0.0141492	-1.08443	-0.113283			1.55	0.201736	0.226392	0.868145			1.55	-0.768312	-1.40972	-1.18496			1.55	1.7318	1.61777	0.552289
					1.5667	-2.93518	-3.12683	-3.58059			1.5667	-11.7003	-12.302	-1.48198			1.5667	-0.24835	-0.974428	-0.324659			1.5667	0.19797	0.29325	0.802585			1.5667	-0.955572	-1.15506	-1.28187			1.5667	1.68915	1.64562	0.274283
					1.5833	-2.96443	-2.99301	-3.92431			1.5833	-11.4301	-11.9563	-3.06161			1.5833	0.176432	-1.76651	-0.311886			1.5833	0.12999	0.374331	0.497653			1.5833	-0.630788	-1.14172	-1.15874			1.5833	1.94417	1.72016	0.330733
					1.6	-2.93277	-3.27445	-3.75236			1.6	-11.5476	-12.5436	-3.63526			1.6	0.393199	-1.89326	-0.0217681			1.6	0.253444	0.465429	0.605397			1.6	-0.463743	-1.49723	-1.27964			1.6	2.0464	1.76869	0.421833
					1.6167	-2.84495	-3.3225	-3.82189			1.6167	-11.6718	-12.5795	-4.58547			1.6167	0.160745	-1.55249	-0.19327			1.6167	0.495563	0.60659	0.93335			1.6167	-0.835119	-1.43797	-1.55132			1.6167	1.95897	1.71027	0.384802
					1.6333	-2.65556	-3.19598	-4.04022			1.6333	-11.7137	-12.1702	-5.51661			1.6333	0.0182128	-1.16161	-0.138599			1.6333	0.340899	0.202358	0.616688			1.6333	-0.594645	-1.20198	-1.20014			1.6333	1.81571	1.74517	0.343162
					1.65	-2.76483	-3.13214	-4.26976			1.65	-11.8041	-12.3125	-5.73351			1.65	0.0508346	-0.98044	0.210433			1.65	0.161049	0.0968212	0.555081			1.65	-0.777748	-1.38084	-0.446702			1.65	1.72406	1.83493	-0.0355252
					1.6667	-2.69509	-3.02965	-4.76507			1.6667	-11.7998	-12.3584	-6.33443			1.6667	0.0937465	-1.09613	0.0725452			1.6667	0.238902	0.522178	0.947837			1.6667	-0.988466	-1.47232	-0.417917			1.6667	1.75981	1.91381	0.00138778
					1.6833	-2.70661	-3.07964	-4.70677			1.6833	-12.0338	-12.2157	-6.81104			1.6833	0.323292	-1.1472	-0.0995764			1.6833	0.123262	0.586867	0.984938			1.6833	-0.545318	-1.16358	-0.909008			1.6833	1.79711	1.72018	0.116127
					1.7	-2.75705	-3.12697	-4.63428			1.7	-11.9926	-12.0149	-6.97473			1.7	0.726946	-1.13222	-0.0250424			1.7	0.0386836	0.657881	1.06458			1.7	-0.437114	-1.26952	-0.472603			1.7	1.80341	1.42255	-0.312089
					1.7167	-2.70183	-3.17139	-4.41471			1.7167	-11.6629	-12.1618	-7.4896			1.7167	0.888462	-1.13107	-0.176318			1.7167	0.36215	0.518953	0.72498			1.7167	-0.523048	-1.36081	-0.577172			1.7167	1.66708	1.5585	-0.254661
					1.7333	-3.18959	-3.37008	-4.07272			1.7333	-11.63	-12.6481	-7.95267			1.7333	0.375817	-1.37136	-0.330252			1.7333	0.403801	0.266748	0.160063			1.7333	-0.646959	-1.2395	-1.43933			1.7333	1.67144	1.60801	0.0480057
					1.75	-3.47886	-3.50591	-3.83667			1.75	-11.5879	-12.5774	-7.88585			1.75	0.569952	-1.35043	-0.255185			1.75	0.453312	0.488393	0.339108			1.75	-0.67269	-1.20158	-1.5014			1.75	2.11015	1.51738	-0.0312188
					1.7667	-2.93817	-3.33031	-4.10113			1.7667	-11.8996	-12.1771	-7.85006			1.7667	0.477195	-1.90605	-0.172778			1.7667	0.713235	0.864923	0.54657			1.7667	-0.666459	-1.0759	-1.34403			1.7667	2.16219	1.71536	-0.256144
					1.7833	-2.96815	-3.07919	-4.37567			1.7833	-12.0931	-12.1685	-8.06796			1.7833	-0.272835	-2.65695	-0.0679779			1.7833	0.707968	1.20279	0.673283			1.7833	-0.632639	-1.08835	-1.2192			1.7833	2.03205	1.76728	-0.274555
					1.8	-3.16861	-3.21289	-4.56643			1.8	-11.9105	-12.1694	-8.00076			1.8	0.229656	-2.16736	0.238065			1.8	0.232383	1.09749	1.01887			1.8	-0.45355	-0.786796	-1.23866			1.8	1.95272	1.62655	-0.418784
					1.8167	-3.0477	-3.71682	-4.50386			1.8167	-11.5674	-12.3414	-8.20887			1.8167	0.392949	-1.62307	0.202227			1.8167	0.310625	1.04273	0.943916			1.8167	-0.0620562	-0.302518	-1.12953			1.8167	1.75691	1.64498	-0.498721
					1.8333	-3.1151	-3.5044	-4.00661			1.8333	-11.5319	-11.8685	-8.70193			1.8333	-0.31215	-1.86811	-0.396005			1.8333	0.904841	0.924217	0.973676			1.8333	-0.282229	-0.724412	-0.920194			1.8333	1.79535	1.68157	-0.123854
					1.85	-2.87105	-3.57071	-3.64422			1.85	-11.8714	-11.8391	-8.95917			1.85	-0.361124	-1.50977	-0.460665			1.85	0.831333	0.846822	1.08727			1.85	-1.04219	-1.04192	-1.34372			1.85	1.80158	1.5359	-0.112546
					1.8667	-3.12498	-3.65971	-3.76915			1.8667	-11.7605	-12.6318	-8.82978			1.8667	0.442526	-1.43995	-0.00356694			1.8667	0.439067	0.962342	0.889107			1.8667	-1.13935	-0.970034	-1.482			1.8667	1.92087	1.49365	-0.403363
					1.8833	-3.35207	-3.10646	-4.07629			1.8833	-11.7246	-12.8891	-8.70061			1.8833	0.650558	-2.07322	0.113571			1.8833	0.257934	1.10181	0.599518			1.8833	-0.664332	-1.1497	-1.1151			1.8833	1.85844	1.60932	-0.521422
					1.9	-3.13473	-3.17953	-3.99692			1.9	-12.1511	-12.6169	-9.03116			1.9	0.459987	-2.2425	0.0371732			1.9	0.0509791	1.25861	0.510781			1.9	-0.651634	-0.955736	-1.24579			1.9	1.68884	1.83556	-0.314761
					1.9167	-3.11371	-3.31598	-3.67744			1.9167	-12.0451	-12.4304	-9.30105			1.9167	0.193405	-1.88979	-0.254783			1.9167	0.153582	0.989637	0.48255			1.9167	-0.857575	-0.823318	-1.53105			1.9167	1.71322	1.89983	-0.207224
					1.9333	-3.21432	-3.07363	-3.43972			1.9333	-11.8556	-12.3359	-9.18088			1.9333	-0.134586	-1.63153	-0.524357			1.9333	0.496752	0.86946	0.488085			1.9333	-1.0167	-1.21786	-1.68277			1.9333	1.68288	1.84582	-0.639099
					1.95	-3.16805	-2.98167	-3.70615			1.95	-12.1188	-12.3873	-8.97994			1.95	0.44462	-1.67416	-0.547357			1.95	-0.054983	0.731666	0.592505			1.95	-0.932795	-1.37771	-1.13321			1.95	1.55751	1.7661	-0.731592
					1.9667	-2.92738	-3.17263	-3.67839			1.9667	-11.9231	-12.5716	-9.13001			1.9667	0.518396	-1.74607	-0.297625			1.9667	-0.216529	0.590513	0.325406			1.9667	-1.16542	-0.773078	-0.925826			1.9667	1.7088	1.56569	-0.648805
					1.9833	-2.77172	-3.40531	-3.00837			1.9833	-11.6597	-12.2255	-9.33765			1.9833	-0.0138096	-1.55831	-0.254213			1.9833	-0.200445	0.857023	0.426744			1.9833	-1.34859	-0.684301	-1.6143			1.9833	1.9487	1.68313	-0.795052
					2	-2.51501	-3.47474	-3.02819			2	-11.6056	-12.4964	-9.21322			2	0.0516343	-1.37565	-0.381079			2	-0.333968	1.05335	0.800269			2	-1.00478	-1.15289	-1.6406			2	1.9493	1.87716	-0.872766
					2.0167	-2.53614	-3.32953	-3.63523			2.0167	-11.8573	-12.9914	-9.33926			2.0167	-0.0138026	-1.54255	-0.209725			2.0167	-0.0161309	0.991483	0.543604			2.0167	-0.981973	-0.805656	-1.25379			2.0167	2.0081	1.82412	-0.727706
					2.0333	-3.08207	-3.30315	-3.74216			2.0333	-12.0931	-13.0001	-9.51192			2.0333	-0.177976	-2.15327	-0.045719			2.0333	-0.0215225	0.881568	0.336929			2.0333	-1.04848	-0.678902	-1.25517			2.0333	1.9731	1.62733	-0.799798
					2.05	-3.25778	-3.28708	-4.02161			2.05	-12.0636	-13.1283	-9.57996			2.05	-0.26037	-2.43736	-0.0390953			2.05	-0.0990651	0.800644	0.406179			2.05	-1.05995	-1.00961	-0.990311			2.05	1.89203	1.60159	-1.28474
					2.0667	-3.28108	-2.83936	-4.51412			2.0667	-11.5369	-12.6609	-9.94229			2.0667	0.0462157	-2.29055	-0.0585204			2.0667	-0.0252809	0.691525	0.41832			2.0667	-0.645897	-1.16483	-0.942676			2.0667	1.81366	1.67492	-1.42783
					2.0833	-3.3634	-2.85514	-4.13963			2.0833	-11.7166	-12.5862	-10.0492			2.0833	0.0854843	-2.27814	0.182249			2.0833	0.0598983	0.387941	0.767173			2.0833	-0.793426	-1.1943	-1.12418			2.0833	1.97336	0.835569	-0.99998
					2.1	-3.0054	-3.62996	-3.50788			2.1	-12.2886	-12.5834	-9.6773			2.1	-0.451826	-2.44327	0.201784			2.1	0.0118191	0.347467	0.851551			2.1	-0.937043	-1.30091	-0.920788			2.1	1.86289	-0.0175386	-0.547073
					2.1167	-2.64655	-3.44437	-3.95317			2.1167	-11.979	-12.0846	-9.33859			2.1167	-0.349458	-2.36705	-0.141211			2.1167	0.118118	0.574436	0.510888			2.1167	-1.15512	-1.57072	-1.1396			2.1167	1.62524	-0.00813317	-0.572976
					2.1333	-2.74235	-3.04317	-4.19847			2.1333	-11.9962	-11.7749	-9.49815			2.1333	-0.729092	-1.75198	0.116338			2.1333	0.451848	0.636654	0.578924			2.1333	-1.15322	-1.45677	-1.45706			2.1333	1.74474	-0.00828966	-1.08584
					2.15	-3.46083	-2.87937	-4.08609			2.15	-12.1644	-11.7665	-9.4183			2.15	-0.913697	-1.26938	0.376967			2.15	0.376026	0.601118	1.07298			2.15	-0.970937	-0.988708	-0.92434			2.15	1.7551	0.0049345	-1.25243
					2.1667	-3.59171	-3.0367	-4.09761			2.1667	-11.9905	-12.137	-9.1763			2.1667	-0.212116	-1.07775	0.317025			2.1667	0.576249	0.822504	0.968733			2.1667	-0.977826	-0.654846	-0.523113			2.1667	1.93012	0.0188013	-1.20939
					2.1833	-3.16139	-3.29668	-3.6802			2.1833	-11.9054	-11.9533	-9.37869			2.1833	-0.09202	-1.42073	0.00288774			2.1833	0.579744	1.03598	0.760132			2.1833	-1.0565	-0.942351	-1.10001			2.1833	2.06459	0.00900955	-1.32508
					2.2	-3.32317	-3.21338	-3.43296			2.2	-11.9521	-11.8637	-9.47082			2.2	0.417467	-1.8018	-0.0323855			2.2	0.00882619	0.845286	0.928108			2.2	-1.15231	-1.5964	-1.42382			2.2	2.05259	0.00718454	-1.06124
					2.2167	-3.29598	-3.26693	-3.19731			2.2167	-11.8161	-12.0486	-9.741			2.2167	0.439228	-1.71004	0.233455			2.2167	-0.0270201	0.622745	1.23037			2.2167	-0.738962	-1.59344	-1.27684			2.2167	2.10796	-0.0138585	-0.915789
					2.2333	-2.73272	-2.85551	-2.98807			2.2333	-11.382	-12.1912	-9.83407			2.2333	0.199613	-1.79632	0.138913			2.2333	0.224332	0.744717	1.14953			2.2333	-0.986651	-1.22686	-0.883152			2.2333	2.16566	-0.0162878	-0.783696
					2.25	-2.37505	-2.36458	-3.34055			2.25	-11.4576	-12.2652	-9.79722			2.25	0.0758674	-1.98465	0.289635			2.25	0.297283	0.800496	1.11799			2.25	-1.21914	-0.948627	-0.679356			2.25	1.97342	0.0104482	-0.826423
					2.2667	-2.64744	-2.68996	-3.60392			2.2667	-11.9663	-12.027	-9.92389			2.2667	-0.47811	-2.2215	0.345887			2.2667	-0.00363831	0.940373	1.31142			2.2667	-0.992667	-0.99782	-1.19548			2.2667	1.71334	0.0181488	-1.25488
					2.2833	-2.74399	-3.02255	-3.49853			2.2833	-12.3943	-11.9701	-9.50562			2.2833	-0.0584287	-1.85068	0.254474			2.2833	-0.0253766	0.975621	1.07747			2.2833	-1.0031	-1.38856	-1.45574			2.2833	1.76501	0.00211095	-1.53381
					2.3	-3.08533	-3.27195	-3.54806			2.3	-12.1798	-12.2753	-9.35116			2.3	0.183532	-1.94096	0.0644537			2.3	0.147481	0.910602	0.651001			2.3	-0.959285	-1.33576	-1.29491			2.3	1.69483	0.00275754	-1.80969
					2.3167	-3.56674	-3.5493	-3.81975			2.3167	-11.8318	-12.3631	-9.43336			2.3167	-0.22512	-2.37402	-0.41997			2.3167	0.125607	0.816608	0.416372			2.3167	-0.700857	-1.09668	-1.32115			2.3167	1.65314	0.0489926	-1.59933
					2.3333	-3.25775	-3.53599	-3.62649			2.3333	-11.7453	-12.2669	-9.40313			2.3333	-0.412582	-2.1456	-0.372822			2.3333	0.121081	0.480295	0.879945			2.3333	-0.906372	-1.11375	-1.50497			2.3333	1.68709	0.0283089	-1.56133
					2.35	-2.89079	-3.1255	-3.40267			2.35	-11.3268	-12.4135	-9.47095			2.35	-0.296689	-1.58412	-0.36626			2.35	0.0173943	0.462981	1.14584			2.35	-0.631442	-1.16385	-1.53804			2.35	1.69168	0.504448	-1.84639
					2.3667	-2.69984	-2.79907	-3.4709			2.3667	-11.2062	-12.4972	-9.36345			2.3667	-0.544546	-1.40833	-0.375648			2.3667	0.197225	0.377653	0.907395			2.3667	-0.219727	-1.13754	-1.31104			2.3667	1.50835	0.806317	-1.66307
					2.3833	-3.05024	-2.64077	-3.1872			2.3833	-11.5911	-12.3822	-9.26847			2.3833	-0.611291	-1.31875	0.236328			2.3833	0.225342	0.471575	0.863785			2.3833	-0.80986	-1.02301	-1.49431			2.3833	0.63386	0.475627	-1.84058
					2.4	-3.33922	-2.94956	-3.18231			2.4	-12.102	-12.6085	-9.52135			2.4	0.0074639	-1.2211	0.0968238			2.4	-0.21239	0.567752	1.03283			2.4	-1.30975	-1.09811	-1.51228			2.4	0.0125965	0.639936	-2.03427
					2.4167	-2.96178	-3.08766	-3.59972			2.4167	-12.2117	-12.5589	-9.59727			2.4167	-0.258925	-2.19762	-0.0506624			2.4167	0.230956	0.437241	0.625756			2.4167	-1.48996	-1.47076	-1.23348			2.4167	0.00616856	0.736901	-1.71515
					2.4333	-2.87248	-3.02366	-3.76101			2.4333	-11.9291	-12.0375	-9.28559			2.4333	-0.865972	-2.63095	0.0450979			2.4333	0.528664	0.592844	0.44657			2.4333	-1.50644	-1.62164	-1.39336			2.4333	0.0101753	0.709109	-1.33249
					2.45	-3.31058	-3.58621	-3.66099			2.45	-11.7906	-11.9594	-9.40013			2.45	-0.687747	-2.15999	-0.0227427			2.45	-0.0685649	0.911309	0.955078			2.45	-1.16059	-1.23446	-1.12504			2.45	0.00408581	0.792597	-1.32581
					2.4667	-3.55242	-3.1535	-3.50573			2.4667	-11.9	-12.3866	-9.33178			2.4667	-0.0878437	-1.79971	0.0729799			2.4667	0.178907	0.949194	0.959647			2.4667	-0.612006	-1.24739	-0.766952			2.4667	-0.00943374	0.539223	-1.71948
					2.4833	-3.095	-3.25591	-3.46388			2.4833	-11.978	-12.5292	-8.85128			2.4833	-0.0138977	-1.55159	-0.0771156			2.4833	0.33141	0.753571	0.631142			2.4833	-0.83942	-1.52371	-0.923701			2.4833	0.0047108	0.474593	-2.07568
					2.5	-2.86011	-3.29714	-3.71913			2.5	-11.9968	-12.3608	-9.09074			2.5	-0.0202797	-1.44607	-0.012238			2.5	0.0206006	0.653062	0.767366			2.5	-1.63699	-1.33841	-0.965819			2.5	0.00456167	0.895347	-1.84999
					2.5167	-2.6457	-2.98373	-3.85257			2.5167	-12.0354	-12.5011	-9.46657			2.5167	-0.00399089	-1.66315	-0.197396			2.5167	0.214794	0.623251	0.846173			2.5167	-1.60205	-1.21405	-0.875507			2.5167	0.00186049	0.8208	-1.63561
					2.5333	-2.5038	-3.31927	-3.84219			2.5333	-11.9026	-12.1017	-9.46944			2.5333	-0.362758	-2.09716	-0.475488			2.5333	0.606295	0.698226	0.859303			2.5333	-1.15953	-0.993614	-0.811808			2.5333	0.0157557	0.42685	-1.81564
					2.55	-2.89277	-3.19572	-4.12763			2.55	-11.7746	-12.0441	-9.37761			2.55	-0.04755	-2.0346	-0.345556			2.55	0.421764	0.393083	1.04634			2.55	-0.796318	-1.48435	-1.10291			2.55	0.00667585	0.717831	-1.97635
					2.5667	-3.21346	-3.15986	-4.07853			2.5667	-11.9189	-12.4087	-9.38159			2.5667	0.218455	-2.378	0.100993			2.5667	0.432671	0.395562	0.865666			2.5667	-0.449231	-1.42247	-1.2637			2.5667	-0.00404341	0.414608	-1.95131
					2.5833	-3.1419	-3.13511	-3.91983			2.5833	-12.0566	-12.568	-9.37885			2.5833	0.00132891	-3.02028	0.336164			2.5833	0.924333	0.848402	0.471993			2.5833	-0.338342	-1.2212	-1.20352			2.5833	0.0172626	0.400192	-2.0497
					2.6	-2.58199	-3.1656	-4.06001			2.6	-11.8195	-12.9914	-9.18591			2.6	0.167507	-2.54205	0.0300191			2.6	0.587374	0.708463	0.649409			2.6	-0.60634	-1.51775	-0.882957			2.6	0.224958	0.564999	-2.30527
					2.6167	-2.86105	-3.08521	-3.68084			2.6167	-11.6662	-12.7885	-9.45415			2.6167	0.457321	-2.19901	-0.122887			2.6167	0.279604	0.12037	0.967413			2.6167	-0.726297	-1.54568	-0.492308			2.6167	1.29568	0.136272	-2.56512
					2.6333	-3.03633	-3.18336	-3.07			2.6333	-11.8092	-12.2078	-9.75082			2.6333	0.621139	-2.48078	-0.355809			2.6333	0.277962	-0.0340974	1.32529			2.6333	-0.684185	-1.55483	-0.709822			2.6333	1.68403	0.312609	-2.33841
					2.65	-2.95318	-3.25992	-3.0878			2.65	-11.6325	-12.0052	-9.61847			2.65	0.459356	-2.52913	-0.701746			2.65	0.0252917	0.630766	0.881031			2.65	-1.25112	-1.37969	-0.932916			2.65	1.68309	0.675493	-2.10353
					2.6667	-3.19332	-3.40544	-3.17466			2.6667	-11.5931	-11.9101	-9.57031			2.6667	-0.114697	-2.17054	-0.461131			2.6667	0.0468783	0.220841	0.387526			2.6667	-1.47569	-1.09433	-1.09709			2.6667	2.38976	0.590208	-2.63331
					2.6833	-3.42299	-3.52857	-3.18949			2.6833	-11.6808	-11.7563	-9.57943			2.6833	-0.0799226	-1.34079	-0.496608			2.6833	0.150021	0.00854492	0.795162			2.6833	-1.07798	-0.979711	-0.999011			2.6833	2.12295	0.292325	-2.42398
					2.7	-3.2657	-3.07226	-3.43772			2.7	-11.7751	-11.7755	-9.6334			2.7	-0.0851265	-1.11037	-0.663245			2.7	0.15575	0.950374	0.729626			2.7	-0.96175	-0.907504	-0.850085			2.7	1.69275	0.230614	-2.06265
					2.7167	-2.79923	-2.98891	-3.84275			2.7167	-11.7191	-11.9846	-9.503			2.7167	-0.324729	-1.62593	-0.379941			2.7167	-0.091696	0.832236	0.923647			2.7167	-1.37088	-0.93113	-0.598629			2.7167	1.47987	0.439297	-2.31301
					2.7333	-3.36197	-3.48993	-3.92598			2.7333	-11.5171	-12.3578	-9.20514			2.7333	-0.32165	-1.69085	-0.304487			2.7333	0.330768	0.309703	1.02039			2.7333	-1.39805	-1.17993	-0.855697			2.7333	1.52468	0.864414	-2.34936
					2.75	-3.22637	-3.74837	-3.43884			2.75	-11.9679	-12.2828	-9.3287			2.75	-0.427016	-1.79504	-0.428737			2.75	0.136464	0.291305	0.549675			2.75	-1.1185	-0.90716	-1.68989			2.75	1.62285	0.522244	-2.61545
					2.7667	-2.74485	-3.11376	-3.56188			2.7667	-12.2376	-12.1729	-9.35894			2.7667	-0.165022	-2.14834	-0.549635			2.7667	-0.160358	0.652661	0.270994			2.7667	-1.03747	-0.675242	-1.29488			2.7667	1.3901	0.0628079	-2.69553
					2.7833	-2.90927	-3.02829	-4.03052			2.7833	-11.8177	-12.4051	-9.47443			2.7833	0.145982	-1.94282	-0.130919			2.7833	0.302436	0.54555	0.684103			2.7833	-0.78949	-1.04868	-1.07888			2.7833	1.65029	0.158781	-2.32148
					2.8	-3.00452	-3.5138	-3.99557			2.8	-11.5746	-12.806	-9.60097			2.8	0.430399	-1.38409	0.0397712			2.8	-0.00404678	0.198603	1.05126			2.8	-0.526509	-1.26063	-1.3875			2.8	1.61627	0.263477	-2.42323
					2.8167	-3.32834	-2.98964	-3.57419			2.8167	-11.7736	-13.0871	-9.44223			2.8167	0.442735	-1.56556	0.147679			2.8167	-0.139504	0.500227	1.27772			2.8167	-0.839899	-1.56592	-1.19695			2.8167	1.02919	0.0210003	-2.89915
					2.8333	-3.14865	-2.79512	-3.66931			2.8333	-11.6149	-12.5429	-9.76373			2.8333	0.300655	-1.90625	-0.29679			2.8333	0.01179	0.762619	1.25695			2.8333	-1.44739	-1.35177	-0.950528			2.8333	1.02915	-0.0998385	-2.97073
					2.85	-2.80483	-3.06228	-4.13649			2.85	-11.646	-12.0876	-9.97688			2.85	0.307531	-1.81509	-0.851734			2.85	0.0627881	0.774141	0.905303			2.85	-1.12328	-1.08731	-0.986315			2.85	1.0991	0.134866	-2.55718
					2.8667	-2.90415	-2.66261	-3.90723			2.8667	-11.5567	-12.2372	-9.69093			2.8667	0.146994	-1.94887	-0.291539			2.8667	0.151921	0.554608	0.827343			2.8667	-1.3027	-1.19519	-1.21812			2.8667	0.845329	-0.20813	-2.27426
					2.8833	-3.1099	-2.93861	-3.86572			2.8833	-11.126	-12.4721	-9.6721			2.8833	0.142844	-2.12893	0.0941044			2.8833	0.124242	0.642334	0.95291			2.8833	-1.60814	-0.836373	-1.18173			2.8833	0.527221	-0.0861401	-2.41036
					2.9	-3.16349	-3.23426	-3.73758			2.9	-11.3991	-12.5514	-9.91298			2.9	0.12604	-2.04648	-0.038785			2.9	0.13423	0.848805	1.12584			2.9	-1.66619	-0.742142	-0.993744			2.9	0.474509	-0.0148922	-2.63955
					2.9167	-2.97244	-3.02769	-3.54086			2.9167	-11.8356	-12.301	-9.78517			2.9167	-0.133119	-1.7439	-0.0297881			2.9167	0.222167	0.685368	0.6836			2.9167	-1.51371	-0.825528	-1.24442			2.9167	0.695625	-0.359047	-2.768
					2.9333	-2.85908	-3.27796	-3.50823			2.9333	-11.7318	-12.0504	-9.79491			2.9333	-0.574677	-1.13195	0.157454			2.9333	-0.0648341	0.447697	0.52274			2.9333	-0.734901	-0.77893	-1.63612			2.9333	0.374263	-0.154234	-2.61163
					2.95	-2.70998	-3.29493	-3.36914			2.95	-12.0024	-12.3682	-9.96575			2.95	-0.669792	-1.24261	0.21243			2.95	-0.493296	0.475901	0.935596			2.95	-0.419326	-0.644885	-1.13003			2.95	0.463412	-0.03173	-2.53344
					2.9667	-2.95079	-2.93872	-3.70181			2.9667	-12.0241	-12.8254	-9.81936			2.9667	-0.322403	-1.45792	0.27714			2.9667	-0.219166	0.651689	0.708727			2.9667	-0.406932	-0.623156	-1.35825			2.9667	0.646824	-0.156011	-2.79513
					2.9833	-3.22524	-2.81268	-3.54963			2.9833	-11.2394	-12.7321	-9.47236			2.9833	-0.202124	-1.30982	0.3148			2.9833	0.1474	0.78424	0.238738			2.9833	-0.334259	-0.592529	-1.59798			2.9833	0.415084	-0.378045	-3.09471
					3	-2.98987	-3.15565	-3.3633			3	-11.2127	-12.9083	-9.50212			3	0.215282	-1.71507	0.0240303			3	-0.182454	0.707511	0.025385			3	-0.49769	-0.519022	-0.58554			3	0.114243	-0.390991	-3.02518
					3.0167	-3.13894	-3.90251	-3.59146			3.0167	-11.4077	-12.8012	-9.8239			3.0167	0.559277	-2.00706	-0.170509			3.0167	-0.498897	0.402731	0.3748			3.0167	-0.750819	-1.33359	-0.466052			3.0167	0.299946	-0.145901	-2.73396
					3.0333	-2.98665	-4.03626	-3.52241			3.0333	-11.7061	-12.2206	-9.58203			3.0333	-0.0992692	-2.08754	-0.22856			3.0333	-0.271049	0.266823	0.804085			3.0333	-0.781484	-1.71299	-0.966311			3.0333	0.661443	-0.18204	-2.53717
					3.05	-2.71899	-3.37853	-3.49067			3.05	-11.9424	-12.3435	-9.45424			3.05	-0.859442	-2.34007	-0.406739			3.05	0.15641	0.339662	0.935007			3.05	-1.14066	-1.16913	-1.68895			3.05	0.402888	-0.275372	-2.57673
					3.0667	-3.27268	-3.1765	-3.70565			3.0667	-11.5436	-12.8554	-9.53526			3.0667	-0.126325	-2.42515	-0.411767			3.0667	0.292799	0.597631	0.626936			3.0667	-1.78794	-1.15114	-1.52928			3.0667	0.446766	-0.194788	-3.00793
					3.0833	-3.32054	-3.37924	-3.7541			3.0833	-11.4002	-12.8315	-9.67988			3.0833	0.12095	-2.31848	-0.325924			3.0833	0.493357	0.589122	0.427447			3.0833	-1.3513	-1.19003	-0.84066			3.0833	0.918723	-0.308973	-2.92811
					3.1	-3.16144	-3.16261	-3.7001			3.1	-11.6537	-12.5954	-10.0565			3.1	-0.635236	-2.57092	-0.31145			3.1	0.737147	0.419251	0.806704			3.1	-0.557849	-1.50428	-1.01597			3.1	0.651521	-0.153231	-2.89837
					3.1167	-3.29985	-3.08013	-3.86231			3.1167	-12.0184	-12.5031	-10.2581			3.1167	-0.43577	-2.81563	-0.252156			3.1167	0.692235	0.305031	0.803329			3.1167	-1.03563	-1.6445	-1.61446			3.1167	0.628679	-0.275454	-2.98776
					3.1333	-3.29805	-3.27701	-4.19274			3.1333	-11.8996	-12.1538	-10.1282			3.1333	0.1394	-2.07202	0.0249078			3.1333	0.666692	0.335858	0.696444			3.1333	-1.20395	-1.33557	-1.67311			3.1333	0.988507	-0.256731	-2.78449
					3.15	-3.21207	-3.31976	-4.3919			3.15	-11.7418	-11.906	-9.61224			3.15	0.240764	-1.12936	0.17485			3.15	0.223737	0.216557	0.935269			3.15	-1.04418	-1.31859	-1.172			3.15	0.587034	-0.531995	-2.74833
					3.1667	-3.05288	-3.47862	-4.26995			3.1667	-11.54	-11.9282	-9.70237			3.1667	0.651074	-0.873087	-0.15883			3.1667	-0.104945	0.30733	0.783691			3.1667	-1.61477	-1.58061	-1.24357			3.1667	0.332173	-0.872814	-3.06868
					3.1833	-2.9079	-3.28709	-3.93947			3.1833	-11.7441	-12.1726	-10.0466			3.1833	0.766437	-1.56443	-0.308356			3.1833	-0.13018	0.395669	0.425878			3.1833	-1.27144	-1.77542	-1.06599			3.1833	-0.00816387	-0.981883	-3.60177
					3.2	-2.81729	-3.43768	-3.73911			3.2	-12.0668	-12.3674	-9.77813			3.2	0.326863	-1.9766	-0.175366			3.2	-0.338185	0.489417	0.422438			3.2	-1.02553	-1.63566	-0.958122			3.2	-0.397197	-1.42865	-3.47272
					3.2167	-2.92257	-3.38494	-3.86061			3.2167	-11.3912	-12.4968	-9.65489			3.2167	0.630413	-1.97791	0.0411521			3.2167	-0.0589408	0.662785	0.731742			3.2167	-1.00926	-1.20813	-1.12194			3.2167	-0.284479	-0.914639	-3.47663
					3.2333	-3.01448	-3.33036	-3.793			3.2333	-11.3168	-12.5581	-9.74738			3.2333	0.556117	-1.46259	0.379067			3.2333	0.384409	0.502278	0.67986			3.2333	-0.405649	-1.07503	-0.875926			3.2333	-0.248512	-0.344454	-3.65645
					3.25	-3.09896	-3.55988	-3.77002			3.25	-11.2501	-12.3053	-9.94649			3.25	-0.13008	-0.981787	0.0113128			3.25	0.375974	0.670893	0.865633			3.25	-0.631629	-0.926669	-0.78545			3.25	-0.237736	-0.761505	-3.11738
					3.2667	-2.94425	-3.58542	-3.4086			3.2667	-11.2501	-12.2093	-9.93929			3.2667	-0.0162148	-1.02483	-0.204193			3.2667	0.230463	0.752728	0.847467			3.2667	-1.35341	-1.15335	-1.22317			3.2667	0.185284	-1.27932	-3.296
					3.2833	-2.76742	-3.89996	-3.31466			3.2833	-11.5487	-12.3237	-9.93111			3.2833	-0.212331	-0.975466	-0.18657			3.2833	-0.297652	0.821392	0.432519			3.2833	-1.28024	-1.73688	-1.29429			3.2833	0.286852	-1.17501	-3.83667
					3.3	-2.9734	-3.67059	-3.59125			3.3	-11.5329	-12.4639	-9.89026			3.3	-0.698909	-1.01405	-0.606386			3.3	-0.309902	1.02449	0.729498			3.3	-0.498006	-1.58831	-0.721109			3.3	-0.370577	-1.23285	-3.65681
					3.3167	-3.40456	-3.50559	-3.6937			3.3167	-12.0642	-12.2249	-9.78537			3.3167	-0.346871	-1.32459	-0.711031			3.3167	-0.0990289	0.760773	1.0053			3.3167	-0.156299	-1.10757	-0.801281			3.3167	-0.538598	-1.00377	-3.15796
					3.3333	-3.60563	-3.43123	-3.49435			3.3333	-12.061	-11.9596	-9.74844			3.3333	0.0428857	-1.72196	-0.418687			3.3333	-0.317542	0.421358	0.743462			3.3333	-0.377871	-1.1567	-1.36847			3.3333	0.0508259	-0.583024	-3.16024
					3.35	-3.42845	-3.25958	-3.38419			3.35	-11.8989	-11.9289	-9.86965			3.35	0.281008	-1.88652	-0.402432			3.35	-0.121579	0.550058	0.636556			3.35	-0.895999	-1.04153	-1.33605			3.35	0.0591518	-0.740481	-3.44468
					3.3667	-3.62172	-3.31977	-3.98754			3.3667	-12.0451	-12.0556	-9.91054			3.3667	0.329001	-1.61734	-0.677285			3.3667	0.0129167	0.933089	1.04568			3.3667	-1.05828	-0.671175	-0.851195			3.3667	0.127455	-0.869255	-3.43417
					3.3833	-3.62825	-3.50586	-3.99263			3.3833	-12.0367	-12.6191	-9.65521			3.3833	-0.302838	-1.21796	-0.668088			3.3833	0.0950166	0.675604	1.20754			3.3833	-1.29422	-1.24434	-1.1038			3.3833	-0.193348	-1.0332	-3.52893
					3.4	-3.12225	-3.84327	-3.74087			3.4	-12.1871	-12.862	-9.51361			3.4	-0.295558	-1.53837	-0.446441			3.4	0.147219	0.319529	0.920803			3.4	-1.67103	-1.82525	-1.34071			3.4	-0.463026	-0.780546	-3.56516
					3.4167	-2.96431	-3.90105	-4.06279			3.4167	-11.7813	-12.9498	-9.46145			3.4167	-0.00883405	-2.32659	-0.206899			3.4167	0.0402755	0.307156	0.600502			3.4167	-1.83234	-1.45141	-1.29972			3.4167	0.329101	-1.25789	-3.86589
					3.4333	-3.23942	-3.57815	-4.00964			3.4333	-11.5601	-12.731	-9.35281			3.4333	-0.419631	-2.80172	-0.205328			3.4333	0.11552	0.421486	0.307431			3.4333	-1.42721	-0.887946	-1.41116			3.4333	0.0890722	-1.81697	-3.83807
					3.45	-3.42145	-3.57828	-3.79828			3.45	-11.8053	-12.3058	-9.62505			3.45	-0.377989	-1.90602	-0.255442			3.45	0.0822508	0.434176	0.178975			3.45	-1.04645	-1.01202	-1.18687			3.45	-0.619745	-1.54258	-3.7507
					3.4667	-3.35672	-3.50253	-4.05347			3.4667	-11.781	-11.8816	-10.1159			3.4667	-0.00956012	-1.1902	-0.27433			3.4667	0.12137	0.26587	0.526435			3.4667	-1.35243	-1.02473	-0.98525			3.4667	-0.684169	-1.3525	-4.02773
					3.4833	-3.192	-3.38783	-3.71737			3.4833	-11.4051	-11.0921	-10.0118			3.4833	0.247787	-1.38077	-0.147303			3.4833	0.570378	0.47303	0.407675			3.4833	-1.2554	-0.57198	-0.869208			3.4833	-0.527497	-0.79543	-3.93031
					3.5	-3.09193	-3.60223	-3.61107			3.5	-11.5189	-11.2147	-9.72392			3.5	0.18214	-1.21436	-0.109213			3.5	0.81658	0.738581	0.713706			3.5	-0.749335	-0.94511	-0.921491			3.5	-0.367718	-0.744855	-3.58771
					3.5167	-3.07999	-3.64615	-3.49892			3.5167	-11.6147	-12.011	-9.5355			3.5167	-0.241819	-1.22415	-0.0327876			3.5167	0.588533	0.507429	0.909425			3.5167	-0.729596	-1.50559	-1.29962			3.5167	-0.354217	-1.40833	-3.66863
					3.5333	-2.94739	-3.55066	-3.14398			3.5333	-11.6824	-12.54	-9.47072			3.5333	-0.270205	-1.18785	-0.168702			3.5333	0.0471675	0.656578	0.914876			3.5333	-1.19684	-1.06511	-1.15558			3.5333	-0.957365	-1.65091	-4.35417
					3.55	-2.89559	-3.43888	-3.15973			3.55	-11.6751	-12.4829	-9.50734			3.55	0.122041	-1.41042	-0.154571			3.55	0.0774381	1.06228	1.31631			3.55	-1.36691	-1.3682	-0.7543			3.55	-1.57374	-1.18512	-4.26224
					3.5667	-3.15143	-3.31902	-3.51959			3.5667	-11.5248	-12.055	-9.63953			3.5667	0.209684	-1.88948	0.00498024			3.5667	0.232224	0.549782	1.07207			3.5667	-1.19168	-1.69688	-0.711808			3.5667	-1.10872	-0.982162	-3.64884
					3.5833	-3.30972	-3.30403	-3.46524			3.5833	-11.6999	-12.1845	-9.87241			3.5833	-0.274248	-2.31744	0.0580543			3.5833	0.15768	0.129518	0.982443			3.5833	-0.781875	-0.896788	-0.694239			3.5833	-0.323161	-1.63804	-3.53021
					3.6	-3.08516	-3.03411	-3.1935			3.6	-11.3171	-12.6852	-9.8894			3.6	-0.649376	-1.99186	0.0189554			3.6	0.484955	0.0834653	0.66786			3.6	-0.800632	-0.736295	-0.881688			3.6	-0.128539	-1.85229	-3.92175
					3.6167	-2.75686	-3.00168	-3.61941			3.6167	-11.287	-12.8785	-10.0232			3.6167	-0.328656	-1.61253	0.167777			3.6167	0.390118	0.361359	0.114927			3.6167	-1.1352	-1.17453	-1.20511			3.6167	-0.659055	-1.71976	-4.21908
					3.6333	-2.6119	-3.07298	-3.58117			3.6333	-11.3707	-12.3824	-9.88148			3.6333	-0.038204	-1.94907	0.348823			3.6333	0.270797	0.597373	0.381927			3.6333	-0.982354	-0.982115	-1.5679			3.6333	-1.00317	-1.54894	-3.84342
					3.65	-2.67953	-3.10032	-3.77692			3.65	-11.5955	-12.1677	-9.41938			3.65	0.240723	-1.54636	0.0954234			3.65	0.542633	0.788679	0.951414			3.65	-1.16759	-1.00902	-1.20262			3.65	-0.88443	-1.42108	-3.82251
					3.6667	-2.87662	-3.29953	-3.79936			3.6667	-11.7813	-12.1926	-9.56788			3.6667	0.170641	-1.69796	-0.19741			3.6667	0.314479	0.901992	1.14073			3.6667	-1.44757	-1.15797	-1.1327			3.6667	-0.779417	-1.5488	-4.08853
					3.6833	-3.07165	-3.56817	-3.46046			3.6833	-11.2474	-12.373	-9.79096			3.6833	0.025323	-2.25199	-0.33037			3.6833	-0.00900064	0.704813	0.941639			3.6833	-0.706596	-1.20716	-1.15445			3.6833	-1.15937	-1.77567	-4.18845
					3.7	-3.14875	-3.86622	-3.72178			3.7	-11.1416	-12.327	-9.73895			3.7	0.275965	-2.56274	0.0823387			3.7	0.195938	0.587678	0.583152			3.7	-0.612157	-1.29804	-1.07059			3.7	-1.0044	-1.93174	-4.22382
					3.7167	-3.1073	-3.70259	-3.78617			3.7167	-11.3695	-12.2841	-9.63372			3.7167	0.1672	-2.23542	0.177041			3.7167	0.472271	0.758895	0.674645			3.7167	-1.1424	-1.37087	-1.34007			3.7167	-0.652464	-1.80447	-4.17725
					3.7333	-3.06706	-3.50752	-3.42144			3.7333	-11.404	-12.7155	-9.74265			3.7333	-0.1902	-1.28881	-0.138944			3.7333	0.421129	0.952042	0.625357			3.7333	-0.875956	-1.35777	-1.14654			3.7333	-0.708312	-1.92997	-4.07631
					3.75	-3.04325	-3.45198	-3.41548			3.75	-11.2673	-12.5502	-9.85869			3.75	-0.430865	-0.958838	0.00468426			3.75	0.540368	0.752911	0.114543			3.75	-0.796238	-1.05276	-1.47932			3.75	-1.11625	-2.19985	-4.00296
					3.7667	-3.31553	-3.02932	-3.63371			3.7667	-11.4469	-12.34	-9.93284			3.7667	-0.347883	-1.03967	0.0326292			3.7667	0.362623	0.547376	-0.00498465			3.7667	-0.924412	-1.09915	-1.48442			3.7667	-1.42392	-2.29057	-4.10127
					3.7833	-3.35181	-3.14343	-3.88714			3.7833	-11.5115	-12.4041	-10.0364			3.7833	-0.0768455	-1.42416	-0.00972726			3.7833	0.1532	0.570248	0.240449			3.7833	-0.662409	-1.03982	-1.16411			3.7833	-1.40902	-2.10324	-4.27909
					3.8	-2.96927	-3.48841	-4.2615			3.8	-11.4112	-12.2378	-9.75785			3.8	0.150288	-1.42648	0.0405111			3.8	0.107344	0.481558	0.279666			3.8	-0.3486	-1.00476	-0.981061			3.8	-1.68447	-1.55557	-4.33559
					3.8167	-2.64295	-2.97914	-3.88048			3.8167	-11.3881	-12.0265	-9.5983			3.8167	0.393597	-0.914944	0.0627613			3.8167	0.159505	0.490886	0.545591			3.8167	-0.444786	-0.947922	-1.12686			3.8167	-1.40287	-1.58348	-4.30948
					3.8333	-2.66291	-2.97961	-3.74416			3.8333	-11.9685	-11.7139	-9.6572			3.8333	-0.102383	-1.4481	-0.0837684			3.8333	0.361072	0.33523	0.843132			3.8333	-0.637561	-1.10117	-1.1558			3.8333	-1.51772	-2.1155	-4.26396
					3.85	-3.31742	-3.09581	-3.94496			3.85	-12.2762	-11.3817	-9.52364			3.85	-0.362987	-1.78285	-0.391957			3.85	0.652029	0.387244	0.595522			3.85	-0.759678	-0.825102	-0.799291			3.85	-1.62895	-2.35348	-4.52108
					3.8667	-3.42482	-2.65525	-3.92916			3.8667	-11.6654	-11.932	-9.70233			3.8667	0.111931	-1.08949	-0.110187			3.8667	0.785959	0.766769	0.485545			3.8667	-0.409779	-0.830501	-0.593349			3.8667	-1.25764	-2.39867	-4.72689
					3.8833	-3.02048	-2.83788	-4.11795			3.8833	-11.3638	-12.1883	-9.86345			3.8833	0.340562	-1.12027	-4.71447e-05			3.8833	0.305683	0.93906	0.558056			3.8833	-0.599324	-1.2419	-0.777185			3.8833	-1.33845	-2.14178	-4.20316
					3.9	-2.89605	-3.73335	-4.40094			3.9	-11.6063	-12.0473	-9.76889			3.9	0.137077	-1.73598	-0.0536485			3.9	0.162831	1.00936	0.971117			3.9	-1.26349	-1.23313	-0.987653			3.9	-1.4587	-2.22184	-4.33556
					3.9167	-3.20037	-3.9601	-4.20177			3.9167	-12.1223	-12.2474	-9.61153			3.9167	0.0211529	-2.08979	-0.0605266			3.9167	0.236749	0.590642	1.05247			3.9167	-1.04241	-1.36213	-0.935583			3.9167	-1.27243	-2.23588	-4.36374
					3.9333	-3.37996	-3.81304	-3.67874			3.9333	-11.6327	-11.9474	-9.2687			3.9333	0.350226	-1.70382	-0.472046			3.9333	0.147549	0.694629	0.823124			3.9333	-0.624252	-1.34542	-1.18662			3.9333	-1.5492	-2.27604	-4.38259
					3.95	-3.4842	-3.4297	-3.49084			3.95	-11.2073	-11.8888	-9.53254			3.95	0.210961	-1.11523	-0.446303			3.95	0.269448	0.858385	0.709993			3.95	-0.806756	-1.40425	-1.2547			3.95	-2.13493	-2.54112	-4.8194
					3.9667	-3.28547	-3.2638	-3.87323			3.9667	-11.2733	-12.5292	-9.96247			3.9667	0.166904	-1.40283	-0.0507042			3.9667	0.0920025	0.431031	0.513298			3.9667	-0.819838	-1.83356	-0.928737			3.9667	-1.63258	-2.2525	-4.87128
					3.9833	-2.7624	-3.35063	-3.86117			3.9833	-11.1161	-12.6694	-9.87216			3.9833	-0.0397015	-1.81572	0.0589384			3.9833	-0.354908	0.538227	0.790169			3.9833	-0.864217	-2.21266	-0.725981			3.9833	-1.14819	-2.25891	-4.67029
					4	-2.81217	-3.21135	-3.44759			4	-11.4988	-12.5298	-9.66204			4	0.145088	-1.75448	0.000748164			4	-0.328517	0.801877	0.629522			4	-0.727221	-1.87579	-0.708536			4	-1.84604	-2.54873	-4.29324
					4.0167	-2.99536	-3.26359	-3.35065			4.0167	-11.1869	-12.2006	-9.505			4.0167	0.215909	-1.31	-0.176377			4.0167	-0.145472	0.587004	0.321842			4.0167	-0.7076	-1.46414	-0.720395			4.0167	-2.03111	-2.32626	-4.54833
					4.0333	-3.04604	-3.3664	-3.41267			4.0333	-10.9344	-12.0976	-9.62729			4.0333	-0.263738	-1.40704	0.049694			4.0333	-0.0551076	0.388718	0.268888			4.0333	-1.18379	-1.11416	-0.573557			4.0333	-1.75777	-2.49763	-4.87789
					4.05	-3.3265	-3.41199	-3.64464			4.05	-11.4053	-12.2116	-9.71533			4.05	-0.297592	-1.71505	0.0277516			4.05	0.299339	0.452317	0.1317			4.05	-1.08438	-1.06541	-0.475519			4.05	-1.78414	-2.90461	-5.0587
					4.0667	-3.58824	-3.39802	-3.53082			4.0667	-11.5217	-12.2361	-9.62694			4.0667	-0.41211	-1.5479	-0.417765			4.0667	0.682728	0.605287	0.138296			4.0667	-0.884203	-1.33461	-1.00591			4.0667	-1.60511	-2.69709	-5.13555
					4.0833	-3.45804	-3.70282	-3.81733			4.0833	-11.6872	-12.3049	-9.78058			4.0833	0.0181903	-1.99881	-0.351848			4.0833	0.449984	1.04337	0.398682			4.0833	-0.582642	-0.939609	-1.22117			4.0833	-1.92801	-2.30458	-4.82989
					4.1	-3.21508	-3.40736	-3.7352			4.1	-11.4751	-11.7636	-9.73078			4.1	0.122279	-2.21095	-0.120774			4.1	0.156998	0.881062	0.877974			4.1	-0.683955	-0.736679	-0.816161			4.1	-2.05614	-2.57782	-4.34293
					4.1167	-3.08672	-2.99623	-3.69346			4.1167	-11.5843	-11.9495	-9.49352			4.1167	-0.331822	-1.73591	-0.304199			4.1167	0.0285613	0.686641	0.991301			4.1167	-0.851066	-1.20166	-0.398929			4.1167	-1.72176	-2.73279	-4.62764
					4.1333	-3.02751	-3.16853	-3.55089			4.1333	-11.9457	-12.4493	-9.47637			4.1333	-0.255366	-1.60068	-0.275689			4.1333	-0.144921	0.869114	1.14297			4.1333	-1.05539	-1.29869	-0.658749			4.1333	-1.72744	-2.47509	-5.25753
					4.15	-3.175	-3.48016	-3.43714			4.15	-12.0074	-12.0734	-9.3162			4.15	0.105069	-1.3548	-0.197309			4.15	-0.0115256	0.923795	1.0789			4.15	-1.32265	-1.46253	-1.09499			4.15	-1.75398	-2.72684	-5.18726
					4.1667	-2.90288	-3.36969	-3.94294			4.1667	-11.6974	-12.1596	-9.30173			4.1667	0.146024	-1.76067	-0.496522			4.1667	0.109576	0.854562	0.72168			4.1667	-0.792376	-1.48748	-0.835986			4.1667	-2.03521	-2.78345	-5.2729
					4.1833	-2.55389	-3.14583	-3.98804			4.1833	-11.3179	-12.3042	-9.16412			4.1833	0.35035	-2.49749	-0.0486804			4.1833	0.39588	0.438786	0.724216			4.1833	-0.162838	-0.725373	-0.677299			4.1833	-2.79544	-2.86098	-5.53934
					4.2	-2.996	-3.50239	-3.83188			4.2	-11.4873	-12.2641	-9.39593			4.2	0.20583	-1.66722	0.352988			4.2	-0.0447309	0.436299	0.474083			4.2	-0.271439	-0.659957	-0.702393			4.2	-2.57539	-3.23159	-5.26412
					4.2167	-3.24187	-3.40158	-3.94651			4.2167	-10.9756	-12.4232	-9.78907			4.2167	-0.456283	-1.57628	-0.0391275			4.2167	-0.535835	0.758341	0.275567			4.2167	-0.539951	-1.68987	-0.654291			4.2167	-2.02445	-3.36303	-5.1607
					4.2333	-2.94328	-2.97386	-3.91228			4.2333	-10.9056	-12.6876	-9.59344			4.2333	-0.128637	-2.02145	-0.263548			4.2333	-0.118925	0.65363	0.236743			4.2333	-0.614588	-2.01798	-0.715904			4.2333	-1.98605	-2.84206	-5.44785
					4.25	-2.82048	-3.42296	-3.69121			4.25	-11.7121	-12.8312	-9.57653			4.25	0.299971	-1.24397	-0.525679			4.25	0.0120209	0.48835	0.317541			4.25	-0.851457	-1.61551	-0.684146			4.25	-1.77937	-2.69615	-5.24841
					4.2667	-3.10284	-3.90623	-3.46447			4.2667	-11.5854	-12.724	-9.58947			4.2667	-0.370347	-1.08461	-0.420401			4.2667	-0.194733	0.688114	0.6326			4.2667	-0.682136	-1.34287	-1.06132			4.2667	-2.09462	-3.04682	-5.06118
					4.2833	-3.15149	-3.52057	-3.43442			4.2833	-11.2341	-12.7652	-9.49053			4.2833	-0.691142	-1.2179	0.0526957			4.2833	-0.0721644	0.686082	0.830133			4.2833	-0.745399	-1.05065	-1.40048			4.2833	-2.36243	-2.73147	-5.15258
					4.3	-3.05072	-3.30074	-3.54564			4.3	-11.4456	-12.346	-9.62125			4.3	0.0280574	-1.25585	-0.131263			4.3	0.164542	0.474824	0.85392			4.3	-1.31934	-1.55817	-1.26515			4.3	-2.23125	-3.00727	-4.81061
					4.3167	-3.21889	-3.22098	-3.97824			4.3167	-11.1042	-11.969	-9.67015			4.3167	-0.0925756	-1.16997	-0.22599			4.3167	-0.0267277	0.42735	0.939434			4.3167	-1.3751	-1.21017	-0.718694			4.3167	-2.55646	-3.35233	-4.55371
					4.3333	-3.19195	-3.32776	-4.80598			4.3333	-10.6214	-11.9217	-9.81033			4.3333	-0.568387	-1.46884	-0.124176			4.3333	-0.0138872	0.528333	0.883633			4.3333	-1.12401	-0.569054	-0.651497			4.3333	-2.65065	-3.271	-4.79962
					4.35	-3.25613	-3.35463	-4.34497			4.35	-11.3108	-11.9728	-10.0516			4.35	0.0915894	-1.82766	0.0146327			4.35	0.0448439	0.342462	0.600601			4.35	-1.21087	-0.813093	-0.85795			4.35	-2.49282	-3.20953	-5.24306
					4.3667	-3.22346	-3.27451	-3.74041			4.3667	-11.7168	-12.2775	-9.90816			4.3667	0.360815	-1.6046	0.346485			4.3667	0.0919964	0.391752	0.762659			4.3667	-1.14773	-0.952875	-0.671922			4.3667	-2.60925	-3.17459	-5.30445
					4.3833	-3.15308	-4.10065	-3.97488			4.3833	-11.2803	-12.3843	-9.77198			4.3833	-0.245256	-1.70679	0.128589			4.3833	0.328762	0.329909	0.895875			4.3833	-0.700231	-1.43161	-0.780522			4.3833	-2.63243	-3.17467	-5.0904
					4.4	-2.97141	-3.81509	-4.2012			4.4	-11.245	-12.372	-9.63341			4.4	-0.449669	-1.3891	-0.0849714			4.4	0.301397	0.248989	0.644638			4.4	-0.674437	-1.59447	-0.748993			4.4	-2.17215	-3.05673	-5.07274
					4.4167	-2.77645	-2.78551	-4.63535			4.4167	-11.5239	-12.3682	-9.75461			4.4167	-0.505433	-1.60477	0.0126546			4.4167	0.431403	0.536649	0.774828			4.4167	-1.42567	-1.34252	-0.833423			4.4167	-1.78697	-2.88852	-5.13703
					4.4333	-2.87876	-3.20076	-4.03664			4.4333	-11.3393	-12.3203	-9.99013			4.4333	-0.517399	-2.59963	0.0969993			4.4333	0.625314	0.365167	0.884266			4.4333	-1.25721	-1.56172	-1.27249			4.4333	-2.68156	-2.98643	-5.34546
					4.45	-2.74037	-3.77984	-3.33104			4.45	-11.485	-12.3411	-9.69177			4.45	-0.386192	-2.8904	0.199365			4.45	0.595118	0.556927	0.742154			4.45	-1.10925	-1.68258	-1.2507			4.45	-3.03906	-3.4407	-5.43346
					4.4667	-2.4694	-3.63334	-3.85825			4.4667	-11.7276	-12.2139	-9.39054			4.4667	0.158664	-2.61705	0.136861			4.4667	0.321593	0.770142	0.501677			4.4667	-0.954711	-1.35239	-0.954057			4.4667	-2.63068	-3.41747	-5.42689
					4.4833	-2.71652	-3.26219	-3.61637			4.4833	-11.7553	-12.1537	-9.57895			4.4833	0.530084	-2.18116	0.103733			4.4833	-0.0156308	0.353755	0.162137			4.4833	-0.745072	-1.56895	-0.771422			4.4833	-2.42107	-3.19548	-5.47521
					4.5	-3.23235	-3.58212	-3.27105			4.5	-11.6219	-12.0359	-9.47539			4.5	0.0899382	-2.4177	0.127463			4.5	0.0504699	0.74062	0.199759			4.5	-1.23118	-1.31743	-0.766387			4.5	-2.51466	-2.93218	-5.3575
					4.5167	-3.16433	-3.68599	-3.34077			4.5167	-11.2547	-12.0151	-9.30052			4.5167	-0.151213	-2.57873	-0.0892225			4.5167	0.127104	0.856339	0.217177			4.5167	-0.893388	-0.751562	-1.04396			4.5167	-2.42345	-3.00486	-5.12153
					4.5333	-2.79836	-3.573	-3.44121			4.5333	-11.4117	-12.0093	-9.3715			4.5333	0.502296	-2.01417	-0.440767			4.5333	0.177838	0.534063	0.515387			4.5333	-1.013	-0.887925	-1.06652			4.5333	-2.14273	-3.42692	-5.38177
					4.55	-2.79368	-3.47729	-3.40308			4.55	-11.5186	-11.9007	-9.45627			4.55	0.90902	-1.44616	-0.264077			4.55	0.0454148	0.600575	0.805166			4.55	-0.854304	-1.28484	-0.864044			4.55	-2.7479	-3.5594	-5.49176
					4.5667	-3.3082	-3.30318	-3.35068			4.5667	-11.2422	-11.8652	-9.49372			4.5667	0.391967	-1.05487	0.0749955			4.5667	-0.0403458	0.312301	0.710346			4.5667	-0.445148	-1.35424	-0.513928			4.5667	-3.34005	-3.45093	-5.09323
					4.5833	-3.47532	-3.15727	-3.60159			4.5833	-11.3635	-11.9235	-9.2728			4.5833	0.122992	-1.17574	0.00898544			4.5833	0.0187208	0.566314	0.425833			4.5833	-0.542382	-1.30709	-0.845958			4.5833	-2.92837	-3.28455	-5.42916
					4.6	-3.38193	-2.96588	-3.29686			4.6	-12.0019	-12.0526	-9.21875			4.6	-0.156208	-1.44241	0.0202322			4.6	-0.00505031	0.718629	0.472901			4.6	-0.93388	-1.17663	-1.46985			4.6	-2.69459	-3.36343	-5.57145
					4.6167	-3.26988	-3.25879	-3.52664			4.6167	-12.0065	-12.0565	-9.66839			4.6167	-0.490751	-1.26114	-0.11414			4.6167	0.429412	0.882089	0.755557			4.6167	-1.18857	-1.09958	-0.792326			4.6167	-2.95168	-3.25593	-5.4012
					4.6333	-2.82673	-3.25973	-3.91819			4.6333	-11.8013	-12.2112	-9.79933			4.6333	-0.238338	-1.39504	-0.106683			4.6333	0.347966	0.738123	0.774809			4.6333	-1.46481	-1.67516	-0.192468			4.6333	-3.16512	-3.30511	-5.70605
					4.65	-2.68044	-2.94896	-3.64149			4.65	-11.8267	-12.6342	-9.39334			4.65	0.0403288	-1.1353	-0.0684448			4.65	-0.252622	0.506488	0.907151			4.65	-1.77018	-1.51917	-0.522992			4.65	-3.19411	-3.73677	-5.66188
					4.6667	-2.77852	-2.88447	-3.64592			4.6667	-11.7018	-12.3552	-9.32766			4.6667	0.0691576	-1.06431	-0.0332134			4.6667	-0.300943	0.674979	1.02694			4.6667	-1.78241	-1.05968	-1.13397			4.6667	-3.00194	-3.69454	-5.63447
					4.6833	-2.97454	-3.06826	-3.69732			4.6833	-12.008	-11.9019	-9.62552			4.6833	0.087116	-1.61804	0.0708452			4.6833	-0.00380402	0.695455	0.896476			4.6833	-1.88632	-0.972066	-1.17618			4.6833	-3.04737	-3.49549	-5.99376
					4.7	-2.92832	-2.97266	-3.64757			4.7	-12.1643	-12.1169	-9.66313			4.7	0.147284	-1.34354	0.0349029			4.7	0.326983	1.02511	0.885451			4.7	-1.6804	-1.10279	-1.34107			4.7	-3.12099	-3.88311	-6.03648
					4.7167	-2.80619	-3.18065	-4.09206			4.7167	-11.6921	-12.4473	-9.5857			4.7167	0.342875	-1.13595	-0.0419918			4.7167	0.684148	1.18038	0.762115			4.7167	-1.6397	-1.53069	-1.43325			4.7167	-2.92391	-4.16129	-5.77227
					4.7333	-3.02519	-3.4143	-4.24141			4.7333	-11.4909	-12.5618	-9.69778			4.7333	-0.0525277	-1.10231	-0.293975			4.7333	0.520123	1.1388	0.770155			4.7333	-1.76043	-1.8034	-0.974037			4.7333	-2.89413	-4.28455	-5.68706
					4.75	-2.83692	-3.46933	-3.50941			4.75	-11.6567	-12.4998	-9.62499			4.75	-0.369701	-1.42332	-0.230452			4.75	0.136963	0.999313	0.455796			4.75	-1.14782	-1.35	-1.07296			4.75	-2.72572	-4.16104	-5.79601
					4.7667	-3.16874	-4.03471	-3.45802			4.7667	-11.5942	-12.4644	-9.50273			4.7667	-0.0353201	-1.45177	-0.262714			4.7667	0.152175	0.695741	0.461647			4.7667	-0.458203	-1.02834	-1.18249			4.7667	-2.61656	-3.7257	-6.05747
					4.7833	-3.43686	-3.76837	-3.50999			4.7833	-11.313	-12.48	-9.51741			4.7833	-0.124768	-1.26971	-0.272173			4.7833	0.486085	0.751214	0.932157			4.7833	-0.715098	-1.66785	-1.09339			4.7833	-3.03684	-3.48375	-5.99232
					4.8	-3.08632	-3.3048	-3.2732			4.8	-11.5546	-12.7455	-9.58612			4.8	-0.294578	-1.54945	0.1379			4.8	0.503445	0.911309	0.849397			4.8	-0.892989	-2.01319	-1.06088			4.8	-2.95053	-3.86608	-5.76464
					4.8167	-2.94013	-3.90285	-3.13896			4.8167	-11.7822	-12.3895	-9.69784			4.8167	-0.230774	-2.10023	0.163051			4.8167	0.0823118	0.2577	1.21738			4.8167	-1.1111	-1.88193	-1.22113			4.8167	-3.02578	-3.9293	-5.64992
					4.8333	-2.86077	-3.85797	-3.31636			4.8333	-11.5128	-11.7231	-9.7181			4.8333	-0.0259342	-2.03176	0.118172			4.8333	-0.0810157	0.322286	1.25543			4.8333	-0.86929	-1.81412	-1.50475			4.8333	-3.04676	-3.4948	-5.79274
					4.85	-3.1607	-3.66825	-3.77321			4.85	-11.5115	-11.4012	-9.554			4.85	0.144655	-1.37004	0.0461483			4.85	-0.166673	0.964413	0.685967			4.85	-0.578834	-1.7034	-1.11197			4.85	-2.97362	-3.5408	-6.00074
					4.8667	-3.32951	-3.59881	-3.6321			4.8667	-11.6339	-11.7682	-9.41872			4.8667	0.10859	-1.32808	0.232906			4.8667	-0.296453	0.735433	0.256069			4.8667	-1.01106	-1.09154	-0.657627			4.8667	-2.96897	-4.10651	-5.76953
					4.8833	-2.83231	-3.28766	-3.89286			4.8833	-11.0811	-12.3469	-9.64915			4.8833	0.0182602	-1.66196	0.338447			4.8833	-0.160921	0.367653	0.241805			4.8833	-0.967979	-1.14069	-1.02894			4.8833	-3.18492	-4.09557	-5.70711
					4.9	-2.68147	-2.91486	-4.03687			4.9	-10.872	-12.3861	-9.87554			4.9	-0.0803564	-1.84629	0.188704			4.9	-0.0610505	0.142332	0.494485			4.9	-1.00611	-1.62177	-1.42243			4.9	-3.61496	-4.03622	-5.6148
					4.9167	-3.33614	-2.79474	-3.7099			4.9167	-11.6303	-12.4126	-9.86591			4.9167	-0.100385	-2.18329	0.311306			4.9167	-0.216353	0.450293	0.645894			4.9167	-0.876067	-1.38913	-1.41243			4.9167	-3.51183	-4.02276	-5.64261
					4.9333	-3.35118	-3.02177	-3.66264			4.9333	-11.4445	-12.5531	-9.73561			4.9333	-0.0936424	-2.19567	-0.04065			4.9333	-0.0704677	0.831217	0.710526			4.9333	-0.328951	-1.1784	-1.27628			4.9333	-3.36218	-3.55597	-5.93715
					4.95	-2.92065	-2.96041	-3.60546			4.95	-11.1138	-12.0512	-9.6544			4.95	-0.191031	-1.7154	0.00600647			4.95	0.192801	0.756016	0.681557			4.95	-0.518772	-0.957248	-1.36129			4.95	-3.41986	-3.62669	-6.01738
					4.9667	-3.05212	-3.27888	-3.74727			4.9667	-11.3998	-11.7025	-9.56117			4.9667	-0.271004	-1.7646	0.176079			4.9667	0.62126	0.608708	0.363312			4.9667	-0.852532	-0.896558	-1.61887			4.9667	-3.50377	-4.03496	-5.76156
					4.9833	-3.18979	-3.32067	-4.02924			4.9833	-11.5945	-11.6136	-9.6176			4.9833	-0.112921	-2.45753	-0.131716			4.9833	0.964067	0.654844	0.459889			4.9833	-0.689889	-1.28177	-1.13647			4.9833	-3.73458	-4.28687	-5.82763
					5	-2.81848	-3.37441	-4.03344			5	-11.3469	-11.6317	-9.60261			5	0.0365688	-2.39622	-0.40193			5	0.650675	0.557158	0.906376			5	-1.12217	-1.08954	-0.714598			5	-3.83599	-3.89564	-5.97523
					5.0167	-2.58128	-3.59916	-3.88896			5.0167	-10.9467	-12.1126	-9.367			5.0167	0.227022	-1.92639	-0.190411			5.0167	0.480524	0.428482	1.06626			5.0167	-1.57278	-0.781374	-0.735417			5.0167	-3.39335	-3.82144	-5.79084
					5.0333	-3.09798	-3.55675	-3.95431			5.0333	-11.3278	-12.1087	-9.74848			5.0333	-0.105486	-2.09394	0.107498			5.0333	0.440281	0.814235	0.666823			5.0333	-1.46666	-0.490067	-0.797672			5.0333	-3.63921	-3.90598	-5.79559
					5.05	-3.67065	-3.33813	-3.99759			5.05	-11.5769	-11.7786	-10.0275			5.05	-0.567101	-2.05461	0.112351			5.05	0.0579286	0.371975	0.33529			5.05	-1.07295	-0.517279	-0.799755			5.05	-3.97115	-3.85587	-5.73727
					5.0667	-3.47438	-3.31688	-3.3976			5.0667	-11.5502	-11.5003	-9.74261			5.0667	-0.813882	-1.62359	0.196209			5.0667	0.328088	-0.043461	0.315408			5.0667	-0.327498	-1.14456	-0.945572			5.0667	-3.59359	-4.31994	-5.70608
					5.0833	-2.89849	-3.35327	-3.46162			5.0833	-11.4711	-11.8211	-9.62393			5.0833	-0.584101	-1.30518	-0.0172915			5.0833	0.482161	0.220651	0.469486			5.0833	-0.0428637	-1.18763	-1.15781			5.0833	-3.72496	-4.50287	-5.76177
					5.1	-2.91312	-3.38429	-3.64806			5.1	-11.3554	-12.3764	-9.5721			5.1	0.0314097	-1.74142	-0.276746			5.1	0.00409599	0.310906	0.938824			5.1	-0.629754	-0.939134	-1.17439			5.1	-3.63344	-4.36917	-5.76223
					5.1167	-3.39504	-3.54504	-3.32983			5.1167	-11.3809	-12.4437	-9.45313			5.1167	0.549667	-2.5298	-0.211887			5.1167	-0.00438617	0.632336	0.740572			5.1167	-1.33424	-0.912856	-1.14648			5.1167	-3.37483	-4.14768	-5.8124
					5.1333	-3.2604	-3.0005	-3.67688			5.1333	-11.2309	-12.3243	-9.47985			5.1333	0.689783	-1.66067	-0.16092			5.1333	0.207322	0.735858	0.622684			5.1333	-1.27929	-1.1896	-1.02438			5.1333	-3.7554	-4.16675	-6.14766
					5.15	-2.82414	-3.09656	-3.75029			5.15	-11.2766	-12.1869	-9.65737			5.15	0.0305821	-1.32102	-0.154803			5.15	0.1749	0.702983	0.970638			5.15	-0.882239	-1.66712	-0.926317			5.15	-3.72743	-4.20225	-6.35293
					5.1667	-2.71664	-3.45069	-3.8957			5.1667	-11.4508	-12.2785	-9.77656			5.1667	-0.0715121	-1.41377	-0.405284			5.1667	0.0693996	0.746085	0.878578			5.1667	-0.731536	-1.39551	-0.975126			5.1667	-3.2189	-3.69521	-6.19208
					5.1833	-2.71706	-3.1635	-4.12628			5.1833	-11.7723	-12.6514	-9.5654			5.1833	0.172482	-0.926667	-0.401853			5.1833	-0.158035	0.860412	1.06467			5.1833	-1.12077	-1.12471	-0.951009			5.1833	-3.64351	-4.1651	-6.07423
					5.2	-3.12376	-2.86895	-3.46995			5.2	-11.7812	-12.6025	-9.52835			5.2	-0.045539	-1.89845	-0.183786			5.2	-0.349744	0.727582	1.32287			5.2	-1.26811	-0.87204	-0.493182			5.2	-4.15417	-4.55406	-6.35302
					5.2167	-3.58833	-2.82048	-2.77854			5.2167	-11.3629	-12.2128	-9.80303			5.2167	-0.550618	-2.55546	-0.24909			5.2167	-0.170955	0.538839	0.80711			5.2167	-1.10616	-1.02539	-0.472248			5.2167	-4.24178	-4.45779	-6.48999
					5.2333	-3.36098	-3.5061	-2.95855			5.2333	-11.3901	-12.1672	-9.67505			5.2333	-0.533508	-2.01721	-0.255239			5.2333	0.0399616	0.853572	0.748186			5.2333	-1.27255	-1.59998	-1.12328			5.2333	-4.3913	-4.5293	-6.22493
					5.25	-2.76325	-3.81702	-3.57089			5.25	-11.4604	-12.0837	-9.56428			5.25	-0.649298	-1.60522	-0.234925			5.25	-0.12756	0.700233	0.869705			5.25	-1.34529	-1.51141	-1.56287			5.25	-4.04711	-4.10373	-6.367
					5.2667	-2.74609	-3.63513	-3.92948			5.2667	-11.2609	-12.2294	-9.41067			5.2667	-0.589982	-1.66731	-0.346751			5.2667	-0.387346	0.457298	0.590766			5.2667	-0.874427	-1.0236	-1.06184			5.2667	-4.02132	-4.22993	-6.69964
					5.2833	-3.09476	-3.53404	-4.07332			5.2833	-11.176	-12.7007	-9.18029			5.2833	0.356991	-1.48091	-0.394548			5.2833	-0.328172	0.386918	0.785843			5.2833	-0.353216	-0.830547	-0.586178			5.2833	-4.25977	-4.43585	-6.4482
					5.3	-2.64101	-3.55458	-3.6041			5.3	-11.3719	-12.4466	-9.41586			5.3	0.423222	-1.61437	-0.16498			5.3	0.326835	0.551834	1.20815			5.3	-0.696283	-1.31199	-0.852779			5.3	-4.13048	-4.63453	-6.52486
					5.3167	-2.18078	-3.78455	-3.44689			5.3167	-11.5941	-12.05	-9.4748			5.3167	-0.234259	-2.05902	-0.0642896			5.3167	0.494044	0.86409	1.49145			5.3167	-1.1873	-1.32267	-1.32995			5.3167	-3.93951	-5.52097	-7.13655
					5.3333	-2.51334	-3.61552	-4.04069			5.3333	-11.4035	-12.2517	-9.58474			5.3333	-0.585488	-1.87262	-0.0599984			5.3333	-0.0607098	0.846752	1.46197			5.3333	-0.806347	-1.34748	-1.3179			5.3333	-3.989	-5.38798	-6.83845
					5.35	-2.97792	-3.10075	-4.08916			5.35	-11.3319	-12.0424	-9.88585			5.35	-0.060958	-1.97954	-0.0730339			5.35	0.114448	0.830204	1.29098			5.35	-0.685712	-1.33597	-1.11277			5.35	-4.27564	-4.80021	-6.50368
					5.3667	-3.28352	-3.07195	-4.13939			5.3667	-11.1493	-11.5251	-9.62581			5.3667	0.27117	-2.34542	-0.186551			5.3667	0.470402	0.800202	1.00877			5.3667	-1.13686	-1.2596	-0.986956			5.3667	-4.38549	-4.69833	-6.6227
					5.3833	-3.42328	-3.24483	-4.36274			5.3833	-11.0765	-11.9854	-9.44364			5.3833	0.177632	-2.32836	0.0964164			5.3833	0.544142	0.855329	0.847633			5.3833	-1.19877	-0.962952	-1.1063			5.3833	-4.07888	-4.80233	-6.44271
					5.4	-3.50118	-3.31361	-4.01535			5.4	-11.3225	-12.1194	-9.70308			5.4	0.138556	-1.90375	0.0604808			5.4	0.404756	0.674755	1.17735			5.4	-1.26265	-0.818911	-1.1843			5.4	-4.02359	-4.93149	-6.36039
					5.4167	-3.34499	-3.44958	-3.79978			5.4167	-11.3459	-11.9582	-9.88372			5.4167	0.100859	-1.37309	-0.123288			5.4167	-0.0206195	0.390512	0.966575			5.4167	-1.67628	-1.2833	-0.989962			5.4167	-4.60724	-4.9077	-6.23516
					5.4333	-3.30066	-3.30184	-3.95953			5.4333	-11.0373	-12.411	-9.70859			5.4333	0.288382	-1.33966	-0.100814			5.4333	-0.157688	0.39111	0.498378			5.4333	-0.977411	-0.987108	-1.10909			5.4333	-4.38884	-5.06055	-6.23132
					5.45	-3.71219	-3.24424	-4.04908			5.45	-11.0028	-12.4247	-9.66105			5.45	0.127633	-1.6903	-0.0577172			5.45	0.198887	0.196006	0.713544			5.45	-0.374471	-1.05506	-1.14739			5.45	-3.85325	-4.92293	-6.48988
					5.4667	-3.3644	-3.04691	-3.85027			5.4667	-11.4457	-11.9946	-9.8494			5.4667	0.223927	-2.11322	-0.322215			5.4667	0.689097	0.0510613	0.976689			5.4667	-1.13814	-1.45474	-1.27046			5.4667	-4.39782	-4.84207	-6.53603
					5.4833	-2.86138	-2.97219	-3.29362			5.4833	-11.3153	-11.8222	-9.78463			5.4833	0.535046	-2.0129	-0.281486			5.4833	0.335659	0.351448	0.752471			5.4833	-1.41529	-1.19979	-1.28706			5.4833	-4.93298	-4.70912	-6.52659
					5.5	-2.83647	-3.1458	-3.43951			5.5	-10.9023	-11.6986	-9.54428			5.5	0.264687	-1.78552	0.121105			5.5	-0.241883	0.4497	0.483632			5.5	-1.10099	-1.0032	-1.03172			5.5	-4.9615	-4.96623	-6.50401
					5.5167	-2.75584	-3.44266	-3.84432			5.5167	-10.7809	-11.7514	-9.47901			5.5167	-0.0541888	-1.93034	-0.493474			5.5167	-0.121906	0.432308	0.570754			5.5167	-0.938877	-1.38328	-1.13466			5.5167	-4.66958	-4.91061	-6.84096
					5.5333	-2.98397	-3.62356	-4.23737			5.5333	-10.7865	-11.9628	-9.67136			5.5333	-0.0470121	-2.20657	-0.760543			5.5333	0.266672	0.686224	0.769553			5.5333	-1.16263	-1.4357	-1.12691			5.5333	-4.36409	-4.92671	-7.04067
					5.55	-3.32063	-3.11961	-4.49313			5.55	-10.8953	-12.0419	-9.85817			5.55	-0.142903	-1.96253	-0.141033			5.55	0.481892	1.02422	0.809874			5.55	-1.09598	-0.969126	-0.975562			5.55	-4.44909	-5.57651	-6.855
					5.5667	-3.11186	-3.15227	-3.82069			5.5667	-11.2207	-12.0083	-9.98688			5.5667	-0.275322	-1.59413	0.26774			5.5667	0.49369	1.11569	0.886979			5.5667	-1.10311	-1.03206	-1.49232			5.5667	-4.48317	-5.16977	-6.81261
					5.5833	-3.37919	-3.33187	-3.58075			5.5833	-11.4875	-11.9098	-9.75817			5.5833	-0.0485193	-1.52626	0.163177			5.5833	0.45192	1.03826	0.946863			5.5833	-1.08651	-1.11035	-1.51881			5.5833	-4.57493	-4.81963	-6.8223
					5.6	-3.53896	-3.56015	-3.94451			5.6	-10.9742	-12.0374	-9.57921			5.6	-0.00329825	-2.08794	0.0886674			5.6	0.397583	0.764673	0.646818			5.6	-0.662837	-1.20528	-1.3474			5.6	-4.69568	-4.69179	-6.92675
					5.6167	-2.90666	-3.75703	-3.85651			5.6167	-10.2791	-12.3267	-9.469			5.6167	-0.155412	-2.51897	-0.078144			5.6167	0.146531	0.436741	0.861698			5.6167	-0.552496	-1.11003	-1.48474			5.6167	-4.35277	-4.39144	-7.13407
					5.6333	-3.12336	-3.35388	-3.45891			5.6333	-10.669	-12.4963	-9.37326			5.6333	-0.27395	-2.04981	-0.0192106			5.6333	0.356508	0.664851	1.22276			5.6333	-0.802601	-1.1735	-1.1241			5.6333	-4.57148	-4.67432	-7.08216
					5.65	-3.43422	-3.03894	-3.43961			5.65	-10.8309	-11.9956	-9.58241			5.65	-0.0143399	-2.07323	0.0148142			5.65	0.684658	0.644269	0.792592			5.65	-1.12932	-1.53489	-0.935789			5.65	-4.7912	-5.01845	-7.28472
					5.6667	-2.7396	-3.16928	-3.72751			5.6667	-11.319	-11.9448	-9.51289			5.6667	0.212866	-2.39818	0.160348			5.6667	0.393456	0.523521	0.444316			5.6667	-1.28295	-1.58133	-1.16084			5.6667	-4.22511	-4.81586	-7.4426
					5.6833	-2.51437	-3.41772	-3.40939			5.6833	-11.4496	-11.9673	-9.68706			5.6833	0.319693	-2.02413	0.314061			5.6833	0.449097	0.699326	0.276726			5.6833	-1.08668	-0.974409	-1.37732			5.6833	-4.22138	-4.80481	-6.96183
					5.7	-3.00269	-3.35411	-3.68237			5.7	-11.1766	-11.7053	-9.86307			5.7	0.502399	-1.97755	0.0329831			5.7	0.426112	0.464417	0.20189			5.7	-1.26267	-0.646845	-1.17102			5.7	-4.80656	-4.93396	-6.95477
					5.7167	-2.81658	-3.6239	-3.89181			5.7167	-11.1458	-11.6063	-9.3991			5.7167	0.639246	-2.49989	-0.187076			5.7167	0.178649	0.579208	0.842752			5.7167	-1.22715	-0.8667	-1.08602			5.7167	-4.81137	-5.2917	-6.89921
					5.7333	-2.46499	-3.66768	-3.82394			5.7333	-11.1304	-11.4429	-9.31899			5.7333	0.0525034	-2.10496	-0.264001			5.7333	0.190706	0.746901	1.3517			5.7333	-1.26465	-1.14048	-1.44029			5.7333	-4.50683	-4.84882	-6.93777
					5.75	-2.92797	-3.50696	-4.16229			5.75	-11.7281	-11.4075	-9.37818			5.75	-0.633189	-1.63624	0.00129578			5.75	-0.11284	0.747483	1.23197			5.75	-1.09859	-1.50737	-1.39967			5.75	-4.72915	-5.0207	-6.99488
					5.7667	-3.09256	-3.56411	-4.242			5.7667	-11.808	-11.4684	-9.40769			5.7667	-0.251384	-2.18725	0.0131967			5.7667	0.051767	0.863037	1.5009			5.7667	-0.766983	-1.16878	-1.12226			5.7667	-4.66033	-5.5815	-6.76081
					5.7833	-2.83407	-3.58472	-3.92851			5.7833	-11.2743	-11.4821	-9.62393			5.7833	0.117151	-2.62755	-0.546804			5.7833	0.497394	0.570341	1.26659			5.7833	-0.751925	-0.774266	-1.23564			5.7833	-4.35866	-5.504	-7.06474
					5.8	-2.89962	-3.65445	-3.88937			5.8	-11.1021	-11.3141	-9.59794			5.8	0.222783	-1.42683	-0.381057			5.8	0.582882	0.593058	0.666298			5.8	-0.57882	-0.969673	-1.07532			5.8	-4.57001	-5.24494	-7.04981
					5.8167	-3.25872	-3.38235	-3.89261			5.8167	-11.4224	-11.3008	-9.28198			5.8167	-0.131471	-0.801689	-0.223234			5.8167	0.329793	0.676744	0.475537			5.8167	-0.610898	-0.910572	-0.920731			5.8167	-4.62956	-4.94611	-6.89918
					5.8333	-3.20624	-3.30789	-3.76197			5.8333	-11.2496	-11.4974	-9.39464			5.8333	-0.136716	-2.0572	-0.364375			5.8333	-0.221456	0.266357	0.67152			5.8333	-0.692351	-1.11941	-1.00264			5.8333	-4.51635	-5.59708	-7.2438
					5.85	-3.01993	-3.53026	-4.00259			5.85	-11.0654	-11.6369	-9.81288			5.85	0.375337	-2.54391	-0.46134			5.85	0.027171	0.213276	0.933107			5.85	-0.921137	-1.41928	-1.12136			5.85	-4.51387	-5.59531	-7.06204
					5.8667	-3.26784	-3.19242	-4.19313			5.8667	-11.0357	-11.6129	-9.89612			5.8667	0.144234	-1.71556	-0.790959			5.8667	0.552428	0.277845	0.904455			5.8667	-0.842059	-1.154	-0.86507			5.8667	-4.6373	-5.5372	-6.80263
					5.8833	-3.17907	-2.87707	-4.07186			5.8833	-11.2185	-11.7104	-9.78121			5.8833	0.29225	-1.27226	-0.273186			5.8833	0.451798	0.661896	0.815054			5.8833	-1.11582	-1.16105	-0.342918			5.8833	-4.62034	-5.28701	-7.08033
					5.9	-2.92448	-2.96506	-3.95887			5.9	-11.2845	-11.686	-9.93607			5.9	0.533906	-1.75967	0.126398			5.9	0.297639	1.13921	0.672163			5.9	-1.39736	-1.51936	-0.716935			5.9	-4.50271	-5.27363	-7.05948
					5.9167	-2.79699	-3.02753	-4.05923			5.9167	-11.1614	-11.5782	-9.79658			5.9167	0.00815915	-1.5511	-0.0521016			5.9167	0.351562	0.761703	0.810482			5.9167	-0.963278	-1.72292	-1.41867			5.9167	-4.86204	-5.68433	-6.89036
					5.9333	-2.85784	-3.19757	-3.71244			5.9333	-11.5901	-11.6686	-9.23669			5.9333	0.0443614	-1.50073	-0.0890376			5.9333	0.268147	0.487368	0.671056			5.9333	-0.769895	-1.151	-1.17607			5.9333	-4.95771	-5.59528	-6.98415
					5.95	-2.92103	-3.4337	-3.7702			5.95	-11.6769	-11.9304	-9.28416			5.95	0.430975	-2.20411	-0.053027			5.95	0.0303896	0.305303	0.831348			5.95	-1.15913	-1.42983	-0.754976			5.95	-4.58139	-5.62238	-7.06537
					5.9667	-3.25454	-3.67106	-3.78946			5.9667	-11.3417	-12.2344	-9.64104			5.9667	0.243004	-1.98306	-0.0256133			5.9667	-0.152747	0.324353	1.25794			5.9667	-1.58703	-2.27634	-1.00622			5.9667	-4.5436	-5.60677	-6.84023
					5.9833	-3.40309	-3.79282	-3.27998			5.9833	-11.2696	-11.6337	-9.6046			5.9833	0.0493886	-1.44956	0.0204078			5.9833	0.127894	0.66016	1.13974			5.9833	-1.53467	-2.06885	-0.916101			5.9833	-5.09069	-5.72005	-7.15066
					6	-3.32393	-3.65456	-3.34453			6	-11.5108	-11.5563	-9.64822			6	0.118024	-1.38944	-0.0423321			6	0.320217	0.667829	0.853046			6	-0.975472	-1.72685	-0.704327			6	-5.33491	-5.47396	-7.46907
					6.0167	-3.08926	-3.83821	-3.73425			6.0167	-11.7512	-11.7875	-9.70095			6.0167	-0.0409628	-1.49018	-0.0325171			6.0167	0.0583485	0.754039	0.749692			6.0167	-1.2603	-1.24946	-0.7195			6.0167	-5.24195	-4.98901	-7.18815
					6.0333	-2.80344	-3.86217	-3.87798			6.0333	-11.581	-11.6129	-9.48294			6.0333	-0.044045	-1.14849	-0.0604351			6.0333	-0.177014	0.805346	1.15423			6.0333	-1.51978	-1.35288	-1.10954			6.0333	-5.3015	-4.8974	-7.1154
					6.05	-2.74549	-3.3856	-3.45524			6.05	-11.6564	-11.683	-9.46467			6.05	-0.107294	-1.03928	0.108506			6.05	0.120981	0.915564	0.898193			6.05	-1.20452	-1.5808	-1.10588			6.05	-4.9747	-5.26126	-7.19539
					6.0667	-2.47384	-3.1747	-3.06809			6.0667	-11.6249	-11.8488	-9.48223			6.0667	-0.826486	-1.72341	0.156073			6.0667	0.670207	1.04999	0.594097			6.0667	-1.21901	-1.22078	-0.806126			6.0667	-4.58371	-5.58964	-7.23138
					6.0833	-3.09716	-3.17583	-2.97131			6.0833	-11.6588	-11.9995	-9.47358			6.0833	-1.07443	-1.80703	-0.0187189			6.0833	1.07459	0.76782	0.798041			6.0833	-1.02436	-1.53005	-1.32515			6.0833	-4.94033	-5.2509	-7.22102
					6.1	-3.62042	-3.40245	-3.2097			6.1	-11.7345	-11.8675	-9.71545			6.1	-0.578115	-1.57342	-0.101612			6.1	0.907253	0.608652	0.890131			6.1	-0.986372	-1.61842	-1.36985			6.1	-5.46073	-5.43229	-7.2788
					6.1167	-3.3374	-3.9895	-3.87342			6.1167	-11.1479	-11.7061	-10.0063			6.1167	-0.195357	-1.04017	-0.086976			6.1167	0.276309	0.632759	1.18574			6.1167	-1.14682	-1.33657	-0.799449			6.1167	-5.30167	-5.77809	-7.43483
					6.1333	-2.8692	-3.83722	-4.01994			6.1333	-11.101	-11.6038	-9.85322			6.1333	-0.431633	-1.04786	0.173385			6.1333	0.0371492	0.602359	1.09516			6.1333	-1.1555	-1.41217	-0.622339			6.1333	-5.41437	-5.29444	-7.32151
					6.15	-2.81089	-3.02252	-3.81248			6.15	-11.0563	-12.1137	-9.51041			6.15	-0.729567	-1.36921	0.12401			6.15	0.358084	0.569577	0.939044			6.15	-0.974233	-1.08576	-0.613278			6.15	-5.76965	-5.26491	-7.15949
					6.1667	-3.16275	-3.0657	-3.42864			6.1667	-11.2567	-12.22	-9.60051			6.1667	-0.159836	-1.16484	-0.2704			6.1667	0.546537	0.622798	0.940348			6.1667	-0.581914	-1.09376	-0.734245			6.1667	-5.4363	-5.77091	-7.57643
					6.1833	-3.34489	-3.32483	-3.2523			6.1833	-11.5745	-11.7779	-9.63525			6.1833	0.182536	-1.17453	-0.276659			6.1833	0.347216	0.708451	0.804173			6.1833	-0.988247	-1.28416	-0.790178			6.1833	-5.2848	-5.71758	-7.36978
					6.2	-3.30882	-3.42461	-3.72587			6.2	-11.5114	-11.5094	-9.56943			6.2	0.19023	-1.10152	-0.474602			6.2	0.15649	0.767344	0.620572			6.2	-1.45857	-1.08699	-0.669685			6.2	-5.41314	-5.40701	-7.25651
					6.2167	-2.77435	-2.91549	-4.10149			6.2167	-11.5709	-11.8169	-9.77501			6.2167	0.0201727	-1.7263	-0.486132			6.2167	0.176754	0.553697	0.903648			6.2167	-1.2383	-1.43185	-0.924447			6.2167	-5.70528	-5.96362	-7.61027
					6.2333	-3.18166	-3.06627	-3.86289			6.2333	-11.6061	-11.8478	-9.90877			6.2333	-0.0582468	-2.05966	-0.233886			6.2333	0.582082	0.551208	1.02194			6.2333	-0.895997	-1.49355	-1.29474			6.2333	-5.74041	-6.03069	-7.1834
					6.25	-3.55323	-3.53519	-3.92087			6.25	-11.7064	-11.7174	-9.6437			6.25	0.0927815	-1.98485	-0.325667			6.25	0.650885	0.483846	0.884905			6.25	-0.841937	-1.31862	-1.15419			6.25	-5.17226	-5.62057	-7.2059
					6.2667	-3.00187	-3.44496	-3.80895			6.2667	-11.3282	-11.9381	-9.53541			6.2667	-0.50018	-1.81888	-0.0593577			6.2667	0.0467395	0.316208	1.04147			6.2667	-1.12444	-1.36179	-0.750046			6.2667	-4.86728	-5.7362	-7.72685
					6.2833	-2.90503	-3.81182	-3.42563			6.2833	-10.9582	-12.0561	-9.76456			6.2833	-0.44334	-1.58775	-0.103201			6.2833	-0.030817	0.347892	0.940595			6.2833	-1.43508	-1.38019	-0.768907			6.2833	-5.07955	-5.82136	-7.71831
					6.3	-3.38707	-4.27912	-3.50649			6.3	-11.0351	-11.9779	-9.88345			6.3	-0.109945	-2.0725	-0.122368			6.3	0.256412	0.741801	0.912722			6.3	-0.986413	-1.71517	-0.474249			6.3	-5.54849	-5.82148	-7.65109
					6.3167	-3.53153	-3.74184	-3.26199			6.3167	-11.0478	-11.8393	-9.75625			6.3167	-0.119358	-1.71315	-0.236467			6.3167	0.321225	1.02149	1.23479			6.3167	-0.880548	-1.61286	-0.260773			6.3167	-5.66244	-5.71775	-7.61752
					6.3333	-3.25743	-3.02092	-3.31591			6.3333	-11.1863	-11.8823	-9.68973			6.3333	-0.267736	-2.16638	0.0388073			6.3333	0.224265	0.819722	1.07265			6.3333	-1.18823	-1.05082	-0.217516			6.3333	-6.04414	-5.62588	-7.26156
					6.35	-3.26212	-3.4278	-3.48117			6.35	-11.1038	-12.1089	-9.7352			6.35	-0.315307	-2.54552	0.0902092			6.35	-0.121644	0.684051	0.662929			6.35	-0.902866	-1.56458	-0.733116			6.35	-6.15366	-5.83628	-7.45121
					6.3667	-3.08479	-3.6429	-3.63856			6.3667	-10.848	-12.4042	-9.73375			6.3667	-0.202653	-1.23416	-0.337782			6.3667	0.197551	0.558735	0.198757			6.3667	-0.902303	-1.86864	-1.27112			6.3667	-5.67848	-6.06107	-7.85491
					6.3833	-2.65402	-3.33197	-4.04454			6.3833	-11.1744	-12.0907	-9.45125			6.3833	-0.0327523	-1.35613	-0.438985			6.3833	0.18144	0.821043	0.192165			6.3833	-0.969165	-1.58792	-1.10032			6.3833	-5.72791	-5.51815	-7.66084
					6.4	-2.69387	-3.54889	-4.16928			6.4	-11.235	-11.9301	-9.21207			6.4	0.175775	-2.27678	-0.370444			6.4	0.115676	0.623139	0.371024			6.4	-1.49796	-1.70421	-1.02538			6.4	-5.7468	-5.56098	-7.91793
					6.4167	-3.00923	-3.59567	-4.08762			6.4167	-11.1973	-12.5515	-9.53375			6.4167	-0.233656	-2.28472	-0.240191			6.4167	0.260605	0.64304	0.309732			6.4167	-1.50977	-1.28574	-1.17949			6.4167	-5.4061	-6.09454	-8.01651
					6.4333	-3.1175	-3.23769	-3.77192			6.4333	-11.1988	-12.4808	-9.82473			6.4333	0.158723	-1.72632	-0.503973			6.4333	0.390391	0.973427	0.793188			6.4333	-1.09989	-1.11636	-1.02511			6.4333	-5.66438	-6.22084	-7.70022
					6.45	-2.96014	-3.10165	-3.84587			6.45	-10.9553	-11.8275	-9.83416			6.45	0.255503	-1.31657	-0.547541			6.45	0.461457	0.50269	0.88112			6.45	-1.16034	-1.04723	-0.767102			6.45	-6.09556	-6.63496	-7.70175
					6.4667	-2.83152	-2.71305	-4.02024			6.4667	-11.1307	-12.0106	-9.84068			6.4667	-0.307974	-0.911037	-0.189633			6.4667	0.269912	0.0138041	0.577694			6.4667	-1.03114	-1.25274	-1.25451			6.4667	-5.77202	-6.62212	-7.83167
					6.4833	-2.59599	-2.3855	-4.37066			6.4833	-11.15	-12.2954	-9.87907			6.4833	-0.359643	-0.761536	-0.318457			6.4833	0.573246	0.10637	0.853575			6.4833	-1.32766	-1.19768	-1.24868			6.4833	-5.59367	-6.49297	-7.84135
					6.5	-2.77582	-2.38781	-4.28807			6.5	-11.1893	-12.3087	-9.62226			6.5	0.0378578	-0.832485	-0.448881			6.5	0.865506	0.286857	0.849385			6.5	-1.26058	-0.833774	-1.19986			6.5	-5.84423	-6.60152	-7.54011
					6.5167	-3.09794	-2.76076	-3.72515			6.5167	-11.1886	-12.1436	-9.47208			6.5167	0.260459	-1.31956	-0.248348			6.5167	0.868883	0.679447	0.470415			6.5167	-1.23126	-1.14656	-1.26588			6.5167	-5.9033	-6.17879	-7.60908
					6.5333	-3.29394	-3.44946	-3.3261			6.5333	-11.2305	-11.9275	-9.38229			6.5333	0.286362	-1.92017	-0.157721			6.5333	0.719064	0.502262	0.604237			6.5333	-1.29348	-0.81267	-1.15846			6.5333	-6.08119	-6.05685	-7.71064
					6.55	-3.54617	-3.55742	-3.3376			6.55	-11.4385	-11.8863	-9.48807			6.55	0.206927	-1.69077	0.159891			6.55	0.590572	0.217284	0.610972			6.55	-1.11275	-0.568974	-1.11766			6.55	-6.44482	-6.35002	-7.83771
					6.5667	-3.39275	-3.27192	-3.77098			6.5667	-11.2393	-11.4382	-9.61784			6.5667	-0.369302	-1.40556	0.156252			6.5667	0.791507	0.740304	0.843966			6.5667	-1.11497	-1.29134	-0.863378			6.5667	-6.06847	-6.46805	-7.81767
					6.5833	-3.05943	-3.1996	-3.88576			6.5833	-11.0009	-11.1809	-9.44806			6.5833	-0.732657	-1.73351	-0.128424			6.5833	0.790127	0.981346	1.13245			6.5833	-0.897979	-1.5943	-0.906159			6.5833	-5.78574	-6.66357	-7.43183
					6.6	-2.95871	-2.67331	-3.60456			6.6	-11.076	-11.5125	-9.55044			6.6	-0.725254	-2.004	-0.496831			6.6	0.35119	0.433976	1.06899			6.6	-0.652845	-1.24648	-0.519685			6.6	-6.03371	-6.60694	-7.59088
					6.6167	-3.12915	-2.86636	-3.33743			6.6167	-11.3776	-11.8402	-9.60007			6.6167	-0.0150626	-1.90869	-0.11071			6.6167	0.166378	-0.0608833	0.720821			6.6167	-0.682151	-1.13864	-0.223635			6.6167	-5.95552	-6.28956	-7.86845
					6.6333	-3.15677	-3.08384	-3.51355			6.6333	-11.6742	-12.0058	-9.42075			6.6333	0.261924	-1.87375	0.42953			6.6333	0.201706	0.445748	0.712085			6.6333	-0.795479	-1.37011	-0.201272			6.6333	-5.86383	-6.1554	-7.75547
					6.65	-2.99282	-2.98914	-3.69406			6.65	-11.5645	-11.8661	-9.847			6.65	0.157022	-1.72131	0.302752			6.65	0.00335028	0.824153	0.809479			6.65	-0.780824	-1.54048	-0.337946			6.65	-6.15675	-5.97036	-7.91295
					6.6667	-3.10731	-2.95324	-3.80709			6.6667	-11.3451	-11.4798	-10.0539			6.6667	-0.124398	-1.05497	-0.0108708			6.6667	0.178456	0.60307	0.597173			6.6667	-0.918176	-1.43514	-0.946774			6.6667	-6.28207	-5.86371	-7.95573
					6.6833	-2.97249	-2.94759	-3.65722			6.6833	-11.8033	-11.6556	-9.64544			6.6833	-0.251047	-0.701859	-0.245764			6.6833	0.296607	0.616639	1.0335			6.6833	-0.920377	-1.26516	-0.898211			6.6833	-5.91656	-5.85504	-8.28344
					6.7	-2.74594	-2.9682	-4.11118			6.7	-11.6986	-11.8526	-9.23486			6.7	-0.207463	-1.51816	0.0751056			6.7	0.325087	0.618247	1.15666			6.7	-1.45483	-1.20353	-0.830285			6.7	-5.69063	-5.63995	-8.42553
					6.7167	-2.80008	-2.9687	-4.16632			6.7167	-11.1798	-11.83	-9.40327			6.7167	-0.538168	-1.46152	0.053647			6.7167	0.478385	0.538103	0.780551			6.7167	-0.927725	-0.907192	-1.07643			6.7167	-5.61036	-5.95658	-7.90637
					6.7333	-3.19479	-3.10867	-3.56276			6.7333	-11.3223	-11.8874	-9.62624			6.7333	-0.224281	-0.866781	-0.0640588			6.7333	0.226672	0.621018	0.996109			6.7333	-0.454629	-0.658444	-0.738465			6.7333	-5.60215	-6.30299	-7.73035
					6.75	-3.91996	-2.92267	-3.51142			6.75	-11.348	-11.6572	-9.54705			6.75	0.190702	-1.09038	-0.154932			6.75	0.120634	0.894789	0.986281			6.75	-0.919489	-0.937452	-0.911396			6.75	-5.99257	-6.18588	-8.01434
					6.7667	-3.42188	-2.73393	-3.85			6.7667	-10.9564	-11.5332	-9.42022			6.7667	0.128367	-1.58265	-0.0524293			6.7667	0.303124	0.54629	0.752723			6.7667	-0.82721	-1.09101	-1.19287			6.7667	-6.3755	-6.58686	-8.26011
					6.7833	-2.99759	-2.852	-3.80261			6.7833	-11.0734	-11.6585	-9.29338			6.7833	0.111979	-1.62751	-0.0876983			6.7833	0.565925	0.531693	0.979173			6.7833	-0.918175	-0.932505	-1.21464			6.7833	-6.19901	-6.3827	-8.39544
					6.8	-3.12556	-3.41789	-3.65712			6.8	-11.5988	-12.0714	-9.53675			6.8	0.00593108	-1.55297	-0.68698			6.8	0.60465	0.64475	0.798456			6.8	-1.29729	-0.856896	-0.763784			6.8	-6.11418	-5.96513	-8.66415
					6.8167	-2.87456	-3.55208	-3.73703			6.8167	-11.7138	-11.9996	-9.70852			6.8167	-0.380025	-2.02436	-0.665772			6.8167	0.443333	0.546253	0.528132			6.8167	-1.22857	-1.30328	-0.470983			6.8167	-6.30935	-6.4279	-8.55685
					6.8333	-2.75963	-3.27489	-3.72096			6.8333	-11.5367	-12.2316	-9.60406			6.8333	-0.367562	-1.55827	-0.0163573			6.8333	0.337583	0.628437	0.66763			6.8333	-1.02196	-1.27649	-1.21703			6.8333	-6.4359	-6.64548	-8.42746
					6.85	-3.01475	-2.72567	-3.99774			6.85	-11.021	-12.389	-9.31751			6.85	-0.100506	-0.844786	0.0456287			6.85	0.560976	0.439272	0.883179			6.85	-1.3907	-0.860584	-1.57951			6.85	-6.41018	-6.53251	-8.21365
					6.8667	-3.05053	-2.66018	-3.75693			6.8667	-11.5295	-12.2509	-9.3567			6.8667	0.553759	-1.22204	-0.0500986			6.8667	0.821362	0.669319	1.16494			6.8667	-1.30555	-1.16958	-1.25571			6.8667	-6.26951	-6.10399	-8.20512
					6.8833	-3.04178	-3.07414	-3.54374			6.8833	-11.5104	-12.5983	-9.49408			6.8833	0.775636	-1.32621	-0.0143939			6.8833	0.677719	0.611663	0.678317			6.8833	-1.39698	-1.38623	-1.01416			6.8833	-6.18108	-6.2407	-8.25429
					6.9	-3.31934	-3.41623	-3.47347			6.9	-10.9978	-12.2946	-9.45057			6.9	0.132383	-1.03942	-0.27845			6.9	0.318482	0.561088	0.563347			6.9	-1.69619	-1.10733	-1.38635			6.9	-6.12969	-6.63614	-8.11302
					6.9167	-3.53213	-3.46563	-3.48379			6.9167	-11.6189	-11.8469	-9.32078			6.9167	-0.287024	-0.889978	0.0530432			6.9167	0.408611	0.79966	1.10394			6.9167	-0.877518	-1.187	-1.49703			6.9167	-6.06955	-6.31916	-8.1724
					6.9333	-3.23341	-3.15777	-3.27027			6.9333	-11.5659	-11.657	-9.55335			6.9333	-0.483263	-1.18291	0.246397			6.9333	0.124702	0.98674	0.990972			6.9333	-0.519591	-1.10275	-1.27846			6.9333	-6.35339	-6.39177	-8.24882
					6.95	-2.9498	-3.20426	-3.29885			6.95	-11.2217	-11.8888	-9.52647			6.95	-0.484579	-1.43831	-0.0193393			6.95	-0.388453	1.04549	0.928148			6.95	-0.506852	-0.950842	-1.27676			6.95	-6.58296	-6.42929	-8.13472
					6.9667	-3.05755	-2.88927	-3.61589			6.9667	-11.4228	-12.0002	-9.42937			6.9667	-0.477899	-1.62317	0.101608			6.9667	0.0145514	0.923172	0.910468			6.9667	-0.632856	-0.672435	-0.93505			6.9667	-6.3696	-6.64669	-8.25915
					6.9833	-2.92046	-2.70255	-3.49511			6.9833	-11.2988	-11.7692	-9.82189			6.9833	-0.00272681	-2.17268	0.108409			6.9833	0.369458	0.744935	0.923077			6.9833	-0.885642	-0.613188	-0.664753			6.9833	-6.39168	-6.94581	-8.72043
					7	-2.92502	-2.85761	-3.45504			7	-11.3718	-11.8556	-9.86967			7	0.0880613	-1.57719	-0.32447			7	0.0340157	0.676593	1.02084			7	-1.03338	-1.5546	-0.5614			7	-6.34301	-6.93542	-8.79172
					7.0167	-2.87228	-2.77788	-3.50765			7.0167	-11.5805	-11.5566	-9.53986			7.0167	-0.049758	-1.10239	-0.0113287			7.0167	-0.240039	0.268776	0.877671			7.0167	-1.10221	-1.67599	-0.156838			7.0167	-6.13819	-7.20087	-8.7175
					7.0333	-2.83283	-2.62151	-3.62634			7.0333	-11.1019	-11.2102	-9.51926			7.0333	0.48505	-1.82455	-0.0254823			7.0333	0.249015	0.0657905	1.14385			7.0333	-0.825904	-1.58519	-0.466317			7.0333	-6.49405	-7.07946	-8.7437
					7.05	-2.99686	-2.98015	-3.63072			7.05	-11.3433	-11.1358	-9.66267			7.05	0.110823	-1.44858	-0.406915			7.05	0.510159	0.441594	1.33563			7.05	-0.807813	-1.93993	-1.26358			7.05	-6.53785	-6.67844	-8.40411
					7.0667	-3.58799	-3.34241	-3.56103			7.0667	-11.44	-11.3747	-9.9422			7.0667	0.0544152	-0.911861	0.0186962			7.0667	0.152754	0.576371	1.17751			7.0667	-0.939811	-1.4302	-1.15551			7.0667	-6.12008	-6.77608	-8.39377
					7.0833	-3.64822	-2.81964	-3.50322			7.0833	-11.1188	-11.8906	-10.0849			7.0833	0.247297	-0.99992	-0.140195			7.0833	-0.104741	0.82903	1.08915			7.0833	-0.933973	-1.29942	-0.649883			7.0833	-6.23278	-6.70939	-8.66051
					7.1	-3.29233	-2.76559	-3.50302			7.1	-11.2217	-11.7292	-9.69386			7.1	0.169348	-1.06462	-0.184992			7.1	0.117738	0.78992	0.950735			7.1	-0.970259	-1.48266	-0.835071			7.1	-6.52237	-6.87951	-8.78284
					7.1167	-2.75774	-3.28261	-3.47188			7.1167	-11.3084	-11.6418	-9.60219			7.1167	0.238092	-1.36025	-0.376232			7.1167	0.589827	0.325041	0.677673			7.1167	-0.953522	-1.33703	-1.11025			7.1167	-6.29042	-7.1571	-8.90444
					7.1333	-2.74417	-3.53464	-3.37689			7.1333	-11.1375	-11.7283	-9.51065			7.1333	-0.0727874	-0.981089	-0.696745			7.1333	0.63469	0.774943	0.63383			7.1333	-0.933552	-1.17146	-0.756055			7.1333	-6.10028	-7.14549	-8.61554
					7.15	-3.00308	-3.40041	-3.23639			7.15	-11.3331	-11.7002	-9.34309			7.15	-0.246444	-0.849225	-0.097295			7.15	0.357691	0.543758	0.825047			7.15	-1.16098	-1.33364	-0.581253			7.15	-6.42326	-7.45166	-8.53516
					7.1667	-3.163	-3.33415	-3.023			7.1667	-11.8455	-11.9087	-9.56277			7.1667	-0.0960015	-1.53053	-0.191051			7.1667	0.067143	-0.103378	0.647611			7.1667	-1.26198	-1.47146	-0.701687			7.1667	-6.34414	-7.19154	-8.66485
					7.1833	-3.29186	-3.42157	-3.13979			7.1833	-11.5524	-11.7933	-10.047			7.1833	0.393259	-1.55354	-0.324541			7.1833	-0.219045	0.117197	0.200121			7.1833	-0.803515	-1.38343	-0.734318			7.1833	-6.17087	-6.77597	-8.65992
					7.2	-2.9486	-3.52682	-4.13073			7.2	-11.3433	-11.8545	-9.96029			7.2	0.573201	-1.00437	-0.103081			7.2	0.050771	0.0291744	0.387722			7.2	-0.667436	-1.52937	-1.02346			7.2	-6.11548	-6.71112	-8.6985
					7.2167	-3.0338	-3.54887	-4.34232			7.2167	-11.1926	-11.5267	-9.42018			7.2167	0.475174	-0.891723	0.033186			7.2167	0.510804	0.467578	0.842081			7.2167	-1.2324	-1.76948	-0.937717			7.2167	-6.28241	-7.00341	-8.89126
					7.2333	-3.33309	-3.06263	-3.85519			7.2333	-11.0205	-11.4659	-9.38815			7.2333	0.668957	-1.51071	0.216883			7.2333	0.587401	1.0819	0.86082			7.2333	-1.15182	-1.60741	-0.494822			7.2333	-6.39131	-7.01396	-8.97911
					7.25	-3.62861	-2.9659	-3.44557			7.25	-11.615	-11.7207	-9.63029			7.25	0.193545	-1.43789	0.145635			7.25	0.226964	0.827362	0.675447			7.25	-0.842333	-0.77592	-0.566843			7.25	-6.72275	-6.86411	-8.75525
					7.2667	-3.40667	-2.98836	-3.64762			7.2667	-11.6162	-11.4134	-9.47586			7.2667	-0.41022	-0.950269	-0.0849263			7.2667	-0.19693	0.601044	0.740901			7.2667	-0.947897	-0.224905	-1.08708			7.2667	-7.32908	-6.91423	-8.54286
					7.2833	-3.16953	-2.78612	-4.25772			7.2833	-11.4122	-11.92	-9.39477			7.2833	-0.451706	-1.37908	-0.277852			7.2833	0.126061	0.50643	0.992411			7.2833	-1.13098	-0.74123	-1.69716			7.2833	-7.17309	-6.76315	-8.73143
					7.3	-3.415	-3.0697	-3.67067			7.3	-11.3418	-12.5484	-9.35869			7.3	-0.320065	-1.32743	-0.321858			7.3	0.492091	0.139975	0.876464			7.3	-1.2861	-1.03975	-1.77387			7.3	-6.60646	-6.5455	-8.60409
					7.3167	-3.56949	-3.43439	-3.34113			7.3167	-10.9216	-12.2133	-9.44692			7.3167	0.123309	-0.893289	-0.0227675			7.3167	0.406176	0.0669949	0.636743			7.3167	-1.37941	-0.545471	-1.5126			7.3167	-6.50723	-6.5644	-8.64869
					7.3333	-3.48143	-3.42768	-3.50914			7.3333	-11.0673	-12.2791	-9.88023			7.3333	0.592192	-1.1281	0.176978			7.3333	-0.230003	0.288101	0.868494			7.3333	-1.21836	-1.04657	-1.43528			7.3333	-6.86602	-6.56494	-8.98168
					7.35	-3.13368	-3.22781	-3.42831			7.35	-11.2153	-12.5922	-9.70871			7.35	0.449397	-1.22985	-0.075393			7.35	-0.437109	0.162825	1.20524			7.35	-0.995824	-1.60828	-1.02644			7.35	-6.82371	-6.5701	-8.81509
					7.3667	-3.02161	-2.99067	-3.75577			7.3667	-11.0954	-12.2475	-9.50335			7.3667	0.134697	-1.67102	0.180253			7.3667	0.0877583	-0.0264269	1.34935			7.3667	-1.05474	-1.51608	-1.17099			7.3667	-6.80609	-6.88961	-8.64421
					7.3833	-3.31871	-3.22883	-4.34406			7.3833	-11.4258	-11.7718	-9.62307			7.3833	-0.106021	-2.183	0.34871			7.3833	0.213203	0.388322	1.04596			7.3833	-0.892845	-1.29425	-1.35615			7.3833	-7.0224	-6.90437	-8.24354
					7.4	-3.31496	-3.38794	-4.44438			7.4	-11.4955	-11.5242	-9.67558			7.4	0.119516	-1.85279	0.031807			7.4	0.409975	0.311067	0.861721			7.4	-0.821774	-1.12116	-0.816219			7.4	-6.72051	-7.28095	-8.25557
					7.4167	-2.9451	-3.18598	-4.06233			7.4167	-11.2055	-11.8312	-9.79646			7.4167	0.0456641	-1.31362	-0.160933			7.4167	0.75358	0.165429	1.06023			7.4167	-1.16293	-1.06565	-0.525663			7.4167	-6.71412	-7.45411	-8.67201
					7.4333	-2.99251	-2.93254	-3.61927			7.4333	-11.2821	-11.6116	-9.7446			7.4333	-0.253879	-1.02213	-0.205793			7.4333	0.189996	0.444526	0.983064			7.4333	-1.39656	-1.14751	-1.09071			7.4333	-6.82028	-7.02409	-8.93518
					7.45	-3.35763	-3.4694	-3.98346			7.45	-11.2874	-11.7709	-9.62065			7.45	0.31923	-1.21093	0.0151489			7.45	-0.101442	0.50577	0.857328			7.45	-1.37952	-1.22921	-1.28465			7.45	-6.81012	-6.98765	-8.80929
					7.4667	-3.06438	-4.11097	-4.47109			7.4667	-11.0636	-12.2261	-9.42373			7.4667	0.0788206	-1.12829	0.168999			7.4667	0.496595	0.584065	0.614607			7.4667	-0.781812	-1.3643	-0.826265			7.4667	-7.30978	-6.94969	-9.05502
					7.4833	-3.01317	-3.75856	-3.99912			7.4833	-11.2839	-12.2609	-9.35003			7.4833	-0.223224	-0.743054	-0.191326			7.4833	0.686508	0.946794	0.632289			7.4833	-1.21951	-1.35776	-0.716734			7.4833	-7.10497	-7.39366	-9.16765
					7.5	-3.32236	-3.26903	-3.5937			7.5	-11.3706	-12.3187	-9.60644			7.5	0.405212	-1.29784	-0.262715			7.5	0.438315	1.05985	0.804026			7.5	-1.19174	-1.19513	-0.882172			7.5	-6.67931	-7.64517	-8.68416
					7.5167	-3.16802	-3.30998	-3.16892			7.5167	-11.1038	-12.0455	-9.84663			7.5167	0.357111	-2.14658	0.38275			7.5167	0.168112	0.771323	1.15415			7.5167	-0.525271	-1.18281	-1.19023			7.5167	-6.59814	-7.48316	-8.94032
					7.5333	-3.0352	-3.84581	-3.22423			7.5333	-11.1542	-12.055	-10.17			7.5333	-0.404317	-1.68022	0.37192			7.5333	0.281456	0.903932	1.1452			7.5333	-0.639106	-1.31975	-1.10122			7.5333	-6.23272	-7.49487	-9.23538
					7.55	-3.02274	-3.84513	-4.04819			7.55	-11.0009	-12.0094	-10.0219			7.55	-0.390966	-1.5393	0.144358			7.55	0.450248	0.998829	0.943901			7.55	-0.473519	-1.38776	-0.804728			7.55	-6.67608	-7.24459	-9.00774
					7.5667	-3.18228	-3.409	-4.24452			7.5667	-11.0273	-11.9086	-9.68552			7.5667	-0.195842	-1.87278	0.0827164			7.5667	0.390931	0.757486	0.772482			7.5667	-0.674073	-1.67475	-1.07715			7.5667	-7.36218	-7.20658	-9.18681
					7.5833	-3.4764	-3.15124	-3.93835			7.5833	-11.2663	-11.7776	-9.54822			7.5833	-0.699625	-1.891	-0.437001			7.5833	0.114375	0.376158	0.309047			7.5833	-0.581638	-1.68478	-1.08811			7.5833	-7.37407	-7.28345	-9.37223
					7.6	-3.53517	-3.39926	-3.9879			7.6	-10.9199	-11.7991	-9.41193			7.6	-0.56042	-2.69399	-0.560454			7.6	-0.0675189	0.622383	0.317349			7.6	-0.699614	-1.10849	-1.27643			7.6	-6.94361	-7.16668	-9.17655
					7.6167	-3.41382	-3.5754	-4.06203			7.6167	-10.9153	-12.0054	-9.68049			7.6167	-0.057467	-2.50717	0.0918323			7.6167	0.400183	0.909995	0.623688			7.6167	-1.22124	-1.15928	-1.74725			7.6167	-6.44153	-7.05848	-9.32851
					7.6333	-3.50594	-3.41	-3.80884			7.6333	-11.3651	-11.7874	-9.62809			7.6333	0.139035	-1.98571	0.165162			7.6333	0.682196	0.529487	0.45754			7.6333	-1.27023	-1.4977	-1.60075			7.6333	-6.59788	-7.11255	-9.40503
					7.65	-3.42628	-3.47467	-3.35107			7.65	-11.3197	-11.7385	-9.23079			7.65	0.580523	-1.78499	-0.199453			7.65	0.161299	0.471013	0.430454			7.65	-1.09814	-1.84933	-1.20947			7.65	-6.88605	-7.03475	-9.44715
					7.6667	-3.06199	-3.58382	-3.02371			7.6667	-11.1936	-11.578	-9.15586			7.6667	0.372627	-1.4296	-0.265206			7.6667	0.117008	0.417845	0.762769			7.6667	-1.23525	-1.59196	-1.1338			7.6667	-7.19681	-7.15373	-9.27941
					7.6833	-3.17834	-3.71431	-3.7272			7.6833	-11.2867	-11.7497	-9.29259			7.6833	0.303023	-1.87201	-0.355755			7.6833	0.432911	0.303016	0.727495			7.6833	-1.10972	-1.18976	-1.67768			7.6833	-7.53202	-7.46138	-8.88217
					7.7	-3.64686	-3.87844	-3.98497			7.7	-11.1436	-11.7694	-9.46862			7.7	-0.0886656	-1.99246	-0.168315			7.7	0.369839	0.280593	0.750521			7.7	-1.00579	-1.6716	-1.6347			7.7	-7.55903	-7.38764	-9.06671
					7.7167	-3.59533	-3.44621	-3.68309			7.7167	-11.3061	-11.5985	-9.59135			7.7167	-0.287931	-1.56256	0.0954909			7.7167	0.280288	0.525369	0.792637			7.7167	-1.1397	-1.3593	-0.803026			7.7167	-7.09348	-7.15755	-9.44347
					7.7333	-3.27496	-3.40782	-3.79658			7.7333	-11.517	-11.4816	-9.49153			7.7333	-0.091786	-1.36057	0.556482			7.7333	-0.389472	0.801017	0.631568			7.7333	-0.761676	-1.34325	-0.915593			7.7333	-7.29196	-7.39263	-9.39012
					7.75	-3.06341	-3.35061	-4.1175			7.75	-11.1266	-11.8312	-9.34517			7.75	-0.0348434	-1.14926	0.57333			7.75	-0.246964	0.885296	0.89661			7.75	-0.898991	-2.22822	-1.17699			7.75	-7.82548	-7.87814	-9.16008
					7.7667	-3.20503	-2.96129	-4.23803			7.7667	-11.2044	-12.0838	-9.48527			7.7667	0.281824	-1.21979	-0.0508921			7.7667	0.0322854	0.934844	0.884009			7.7667	-0.907641	-1.59022	-1.05158			7.7667	-7.77639	-7.4935	-9.22676
					7.7833	-3.15433	-3.08423	-3.87702			7.7833	-11.3157	-11.7128	-9.38091			7.7833	0.492662	-1.12343	-0.212828			7.7833	-0.604413	0.461439	0.492698			7.7833	-0.627172	-1.1446	-1.37489			7.7833	-7.52765	-7.0004	-9.27702
					7.8	-2.8287	-3.45083	-3.88398			7.8	-11.1721	-11.7454	-9.56343			7.8	0.895949	-1.43019	0.305212			7.8	-0.422951	0.173366	0.46245			7.8	-1.0855	-1.404	-0.786138			7.8	-7.33233	-7.54322	-9.26278
					7.8167	-3.104	-3.73124	-3.99519			7.8167	-11.1454	-11.9227	-9.85001			7.8167	0.278407	-1.57179	0.195282			7.8167	-0.138042	0.161241	0.789472			7.8167	-1.63081	-1.22935	-0.628819			7.8167	-7.44503	-7.78331	-9.18456
					7.8333	-3.27658	-3.54467	-3.73578			7.8333	-11.0371	-11.9149	-9.7617			7.8333	-0.108519	-1.36937	-0.629067			7.8333	-0.118386	0.286456	0.564696			7.8333	-1.24106	-0.841517	-0.868892			7.8333	-7.48833	-7.56082	-9.14836
					7.85	-3.16765	-3.40767	-3.59576			7.85	-11.1936	-11.6946	-9.83877			7.85	0.298158	-1.54505	-0.37475			7.85	0.36885	0.530084	0.39682			7.85	-0.43978	-0.870713	-0.912712			7.85	-7.10369	-7.53801	-8.99781
					7.8667	-3.23626	-3.69623	-3.51414			7.8667	-11.2177	-12.0237	-9.73542			7.8667	0.0421427	-1.34388	0.0032395			7.8667	0.571683	0.675753	1.05114			7.8667	-0.844702	-1.06359	-0.782569			7.8667	-7.06596	-7.41958	-8.98865
					7.8833	-3.23798	-3.72299	-3.71858			7.8833	-10.9406	-12.2616	-9.50071			7.8833	0.150185	-1.42079	-0.100356			7.8833	0.012072	0.749596	1.58155			7.8833	-1.32328	-1.14605	-0.199373			7.8833	-7.26617	-7.62257	-9.49074
					7.9	-3.28628	-3.34793	-3.93975			7.9	-10.9904	-12.326	-9.46365			7.9	0.163395	-1.52587	0.0129679			7.9	-0.096073	0.446712	1.70451			7.9	-0.877668	-1.20811	-0.777522			7.9	-6.83302	-7.98659	-9.70937
					7.9167	-3.18358	-3.55772	-3.86209			7.9167	-11.2319	-12.199	-9.71644			7.9167	-0.341109	-1.79086	0.0930587			7.9167	0.308867	0.285139	1.39251			7.9167	-0.805298	-1.41169	-1.47834			7.9167	-7.02772	-7.5302	-9.46868
					7.9333	-2.99049	-3.45712	-3.92465			7.9333	-11.1899	-12.0285	-9.47582			7.9333	-0.115752	-1.87323	-0.0244585			7.9333	0.169068	0.380148	0.563444			7.9333	-1.34826	-1.4574	-1.41664			7.9333	-7.48274	-7.43795	-9.1575
					7.95	-2.88493	-3.08554	-3.72293			7.95	-11.1827	-11.73	-9.36107			7.95	0.000554399	-1.93497	0.188432			7.95	-0.179958	0.755494	0.469258			7.95	-1.68667	-1.4413	-0.906386			7.95	-7.6207	-7.82076	-9.16536
					7.9667	-3.02042	-3.1956	-3.78066			7.9667	-10.9982	-11.5411	-9.66219			7.9667	-0.320941	-1.83517	0.409829			7.9667	-0.468663	0.826503	1.05012			7.9667	-1.03887	-1.32665	-0.831761			7.9667	-7.62462	-7.84943	-9.4746
					7.9833	-3.22116	-3.39601	-4.34417			7.9833	-10.9696	-11.7036	-9.58887			7.9833	-0.0722344	-1.63286	0.0170861			7.9833	-0.211044	0.76988	1.08655			7.9833	-0.639897	-1.0622	-1.07706			7.9833	-7.60201	-7.59371	-9.70539
					8	-2.87893	-3.5384	-4.67933			8	-11.3514	-11.8737	-9.62534			8	0.189674	-1.95488	-0.255359			8	-0.0547668	0.810367	0.861755			8	-1.10352	-0.929393	-0.926608			8	-7.47241	-7.36156	-9.66273
					8.0167	-2.66556	-3.39409	-4.467			8.0167	-11.5537	-12.4016	-9.6649			8.0167	-0.237323	-2.0138	0.0550991			8.0167	-0.321949	-0.0104501	0.95574			8.0167	-1.28492	-1.0205	-1.14847			8.0167	-7.0785	-7.70155	-9.71865
					8.0333	-2.72275	-2.99162	-3.69771			8.0333	-11.3787	-12.612	-9.58306			8.0333	0.0980017	-1.38687	0.140057			8.0333	0.0205641	0.0107839	1.22433			8.0333	-1.22121	-1.57338	-1.33781			8.0333	-7.09528	-7.56004	-9.72682
					8.05	-3.03987	-3.12999	-3.42153			8.05	-11.3732	-12.4222	-9.43527			8.05	0.577842	-1.16528	-0.0861724			8.05	0.403684	0.224121	1.00328			8.05	-1.45483	-1.34354	-1.15635			8.05	-7.00216	-7.51546	-9.73218
					8.0667	-3.2846	-3.38602	-3.63989			8.0667	-11.4648	-12.216	-9.32456			8.0667	0.643366	-1.31988	-0.11115			8.0667	0.503138	-0.0645533	1.00047			8.0667	-1.38252	-1.46821	-1.1447			8.0667	-7.3873	-7.79468	-9.92159
					8.0833	-3.26638	-3.38159	-4.01223			8.0833	-10.7958	-12.236	-9.2177			8.0833	0.661959	-1.52744	0.0680976			8.0833	0.520082	0.259083	1.07791			8.0833	-0.920923	-1.96638	-1.48209			8.0833	-7.65033	-7.96127	-9.87426
					8.1	-3.19496	-3.52525	-3.56214			8.1	-10.44	-12.2185	-9.27728			8.1	0.48538	-1.63952	0.199417			8.1	0.567643	0.157255	0.825453			8.1	-0.724747	-1.62693	-1.40506			8.1	-7.5291	-7.93747	-9.71882
					8.1167	-2.7323	-3.41498	-3.06174			8.1167	-10.8041	-11.7539	-9.60289			8.1167	0.423608	-1.505	-0.0743348			8.1167	0.119473	0.283084	1.27905			8.1167	-0.787321	-1.27374	-1.21585			8.1167	-7.58387	-7.56619	-9.58455
					8.1333	-2.57479	-3.33426	-3.51067			8.1333	-11.1383	-11.9476	-9.68327			8.1333	0.446094	-1.49198	-0.285756			8.1333	-0.201059	0.711151	1.53823			8.1333	-0.797011	-1.54206	-1.57467			8.1333	-7.57505	-7.88755	-9.95434
					8.15	-2.77108	-3.57702	-3.89094			8.15	-10.9998	-12.3479	-9.46431			8.15	0.412612	-1.51553	-0.070055			8.15	-0.00354063	0.414089	1.2771			8.15	-0.824398	-1.8604	-1.68059			8.15	-7.95797	-7.98616	-10.2463
					8.1667	-3.13144	-3.44773	-4.51252			8.1667	-11.2488	-12.6257	-9.42988			8.1667	0.37301	-1.81746	-0.0186311			8.1667	0.0774862	0.0110172	1.31489			8.1667	-1.06175	-1.80418	-1.52368			8.1667	-8.23271	-7.48858	-9.77811
					8.1833	-3.35625	-3.27847	-4.56639			8.1833	-11.6368	-12.4958	-9.50561			8.1833	0.144381	-2.04166	-0.0930537			8.1833	0.115481	-0.158996	1.11353			8.1833	-1.04799	-1.68024	-1.10028			8.1833	-8.04263	-7.32902	-9.82804
					8.2	-3.04954	-2.80362	-4.13852			8.2	-11.017	-12.738	-9.44221			8.2	-0.297635	-1.93488	0.150001			8.2	0.229235	0.039332	0.9649			8.2	-1.09005	-1.24311	-1.20457			8.2	-7.76456	-7.52396	-10.2938
					8.2167	-3.11592	-2.52538	-4.33569			8.2167	-10.9681	-12.834	-9.37622			8.2167	-0.125247	-1.55521	0.153404			8.2167	0.120084	0.362912	1.02738			8.2167	-1.05163	-1.26367	-1.14313			8.2167	-7.80062	-8.11441	-9.93341
					8.2333	-3.19156	-2.95706	-4.32001			8.2333	-11.274	-12.1747	-9.42654			8.2333	0.277767	-1.48994	-0.3103			8.2333	-0.201455	0.650328	0.982334			8.2333	-1.01651	-1.24964	-1.19534			8.2333	-7.8114	-8.43027	-9.35016
					8.25	-3.22424	-2.79073	-3.52544			8.25	-11.1287	-12.2735	-9.61961			8.25	-0.144038	-1.80047	-0.188452			8.25	-0.0936251	0.719281	0.762387			8.25	-1.33325	-1.4093	-1.56667			8.25	-7.58763	-8.36831	-9.38792
					8.2667	-3.54797	-2.72854	-3.61895			8.2667	-10.937	-12.4758	-9.25993			8.2667	-0.0662884	-1.45473	0.0819612			8.2667	0.0414275	0.661237	0.781605			8.2667	-1.11582	-1.55313	-1.2145			8.2667	-7.55932	-8.07092	-9.47212
					8.2833	-3.366	-2.99394	-4.18352			8.2833	-10.9403	-12.4833	-9.11697			8.2833	0.142781	-1.63757	0.268425			8.2833	-0.0245778	0.863406	0.841238			8.2833	-1.09835	-1.1418	-1.06732			8.2833	-7.42898	-7.75489	-9.8415
					8.3	-2.91063	-3.26579	-3.88815			8.3	-10.9688	-12.3113	-9.25417			8.3	-0.388748	-1.69299	0.489469			8.3	0.398216	0.653754	0.81233			8.3	-1.63906	-1.13567	-1.1649			8.3	-7.71094	-7.90457	-10.0604
					8.3167	-2.66328	-3.81103	-3.4385			8.3167	-11.165	-12.4547	-9.32782			8.3167	-0.567607	-1.3251	0.151584			8.3167	0.557067	0.327464	0.877495			8.3167	-1.68556	-1.15038	-1.30913			8.3167	-7.92302	-7.9581	-9.66689
					8.3333	-2.75673	-3.69367	-3.23193			8.3333	-11.3038	-12.6075	-9.41098			8.3333	-0.275986	-2.15906	0.283464			8.3333	0.096993	0.439794	1.13818			8.3333	-1.19566	-1.29116	-1.33773			8.3333	-7.35894	-7.84057	-9.59892
					8.35	-2.97198	-3.0592	-3.19583			8.35	-11.1146	-12.2369	-9.59965			8.35	0.241304	-2.67637	0.320865			8.35	-0.263111	0.703201	0.860821			8.35	-1.08557	-1.06075	-1.50374			8.35	-7.38118	-7.95296	-9.60097
					8.3667	-2.91998	-3.00962	-3.37769			8.3667	-10.9719	-11.7687	-9.90545			8.3667	0.705243	-2.16012	-0.0447233			8.3667	-0.295214	0.936873	0.812025			8.3667	-1.05223	-0.904045	-1.40902			8.3667	-7.72922	-7.7613	-9.81105
					8.3833	-2.8568	-3.13613	-3.38497			8.3833	-11.2648	-11.8519	-9.78847			8.3833	0.759543	-1.54057	-0.161184			8.3833	0.0399098	0.836817	1.39142			8.3833	-1.18501	-1.39792	-1.16806			8.3833	-7.72733	-7.80341	-10.0207
					8.4	-2.90109	-3.27758	-3.67449			8.4	-11.5392	-11.6495	-9.81873			8.4	-0.139319	-1.57332	-0.282738			8.4	0.338372	0.649295	1.20207			8.4	-1.41591	-1.46778	-1.44279			8.4	-7.57131	-7.69288	-9.87878
					8.4167	-2.95129	-3.44165	-4.0328			8.4167	-10.9584	-11.3341	-9.96281			8.4167	-0.231982	-1.67171	-0.299792			8.4167	0.194594	0.59008	0.98198			8.4167	-1.02565	-1.08825	-1.22745			8.4167	-7.97074	-7.52955	-10.1412
					8.4333	-2.88581	-2.9234	-4.29084			8.4333	-10.8126	-11.7213	-9.6599			8.4333	0.485683	-1.69621	0.226499			8.4333	-0.0494135	0.217576	0.966164			8.4333	-0.779404	-1.06163	-0.967599			8.4333	-8.42196	-8.15334	-10.3341
					8.45	-2.93153	-2.61627	-4.35975			8.45	-11.1823	-11.7861	-9.53712			8.45	-0.0812903	-1.44855	0.389228			8.45	-0.000153462	0.313756	0.51432			8.45	-0.959894	-1.48696	-1.2775			8.45	-7.76794	-8.42405	-10.0178
					8.4667	-3.44326	-3.03729	-3.85834			8.4667	-11.1631	-11.5542	-9.74622			8.4667	-0.212738	-1.91928	0.281762			8.4667	0.187402	0.47032	0.639266			8.4667	-1.04945	-1.51171	-1.26893			8.4667	-7.29785	-8.31464	-9.90334
					8.4833	-3.79801	-3.35855	-3.31087			8.4833	-10.673	-11.4468	-9.56381			8.4833	0.311441	-2.38885	0.0245128			8.4833	0.0332669	0.471554	0.900294			8.4833	-1.5355	-1.0009	-0.837745			8.4833	-7.44401	-8.5125	-10.0587
					8.5	-3.2953	-3.59435	-3.48879			8.5	-10.4609	-11.3925	-9.56992			8.5	0.146072	-1.94829	-0.254425			8.5	-0.0906843	0.440086	0.745679			8.5	-1.40946	-0.98853	-0.46073			8.5	-7.77169	-8.52402	-10.0624
					8.5167	-2.9885	-3.44934	-4.02313			8.5167	-10.6888	-11.6157	-9.95358			8.5167	0.312579	-1.82189	-0.280308			8.5167	-0.169699	0.409979	1.009			8.5167	-0.730561	-1.02779	-0.499586			8.5167	-8.19081	-8.24296	-9.87833
					8.5333	-3.44097	-3.52308	-4.00221			8.5333	-10.9157	-11.8135	-9.73308			8.5333	0.322441	-1.37149	-0.213837			8.5333	-0.465021	0.53921	1.29041			8.5333	-0.883551	-1.00871	-0.627717			8.5333	-8.2186	-8.43509	-9.97822
					8.55	-2.86267	-3.56567	-3.76714			8.55	-11.0031	-11.9848	-9.48849			8.55	0.232365	-1.48343	-0.107614			8.55	-0.22323	0.608053	0.812261			8.55	-1.15642	-1.1675	-0.557266			8.55	-7.83781	-8.52772	-9.92212
					8.5667	-2.52613	-3.54147	-4.08184			8.5667	-10.7191	-11.6563	-9.59226			8.5667	0.0546393	-1.40046	-0.551452			8.5667	-0.0579838	0.779908	0.533093			8.5667	-1.18216	-0.985208	-0.932171			8.5667	-7.66189	-8.43382	-10.0827
					8.5833	-2.9308	-3.5281	-4.40022			8.5833	-10.967	-11.7979	-9.36506			8.5833	-0.156712	-1.0736	-0.439685			8.5833	-0.12155	0.532307	0.637359			8.5833	-0.682967	-1.02154	-0.897334			8.5833	-8.10157	-8.3562	-10.4451
					8.6	-2.96466	-3.2536	-4.45157			8.6	-11.3957	-12.102	-9.33833			8.6	0.374728	-1.43236	-0.496771			8.6	-0.123075	0.668094	0.609788			8.6	-0.795505	-1.44304	-0.65094			8.6	-7.9186	-8.33226	-10.2322
					8.6167	-3.24742	-2.96745	-3.99857			8.6167	-10.8493	-11.2808	-9.53981			8.6167	0.602936	-1.59065	-0.67144			8.6167	-0.0808299	0.993294	1.25779			8.6167	-1.33032	-1.59106	-0.669517			8.6167	-7.77377	-8.49363	-10.1282
					8.6333	-3.10388	-2.58018	-3.77455			8.6333	-10.9084	-11.0496	-9.52208			8.6333	0.482604	-1.41167	-0.0818833			8.6333	0.159323	0.871817	1.24867			8.6333	-1.58207	-0.89566	-0.702543			8.6333	-7.63361	-8.91439	-9.83753
					8.65	-3.24049	-2.76911	-3.71656			8.65	-11.2204	-11.2667	-9.43172			8.65	0.219245	-1.31938	-0.252741			8.65	0.120649	0.730843	0.70648			8.65	-1.40403	-0.673746	-1.03297			8.65	-7.89185	-8.82288	-9.65964
					8.6667	-3.49393	-3.03448	-3.06156			8.6667	-11.0419	-11.6231	-9.26079			8.6667	-0.220859	-1.79202	-0.601784			8.6667	0.0463326	0.82064	1.00966			8.6667	-0.922126	-1.09008	-0.881971			8.6667	-8.68679	-8.58374	-9.67695
					8.6833	-3.03999	-3.09631	-3.33941			8.6833	-11.2122	-11.8769	-9.15367			8.6833	-0.0520139	-1.6517	-0.425581			8.6833	0.369408	0.857101	1.11183			8.6833	-1.36918	-1.14746	-0.716567			8.6833	-8.56095	-8.47093	-9.83096
					8.7	-3.1139	-3.15203	-3.94763			8.7	-11.4029	-11.7891	-9.44923			8.7	-0.00985162	-1.31869	-0.40728			8.7	0.334313	0.63855	0.963357			8.7	-1.55833	-1.06408	-0.858729			8.7	-8.72929	-8.55445	-10.3501
					8.7167	-3.10088	-3.1047	-3.80729			8.7167	-11.3983	-11.2904	-9.55281			8.7167	-0.0885147	-1.62998	-0.36558			8.7167	-0.0560358	0.320937	1.36881			8.7167	-1.05894	-1.29266	-0.804096			8.7167	-8.72909	-8.61572	-10.6192
					8.7333	-2.90916	-3.35827	-3.6648			8.7333	-11.3037	-11.4612	-9.3706			8.7333	0.0690212	-1.58175	-0.0938279			8.7333	-0.30144	0.62079	1.43242			8.7333	-1.21743	-1.1913	-0.661368			8.7333	-7.99339	-8.36675	-10.355
					8.75	-2.99354	-3.75503	-3.66019			8.75	-11.1218	-11.8076	-9.40968			8.75	0.205865	-1.46732	0.0257454			8.75	-0.00550418	0.803859	0.882949			8.75	-1.25532	-0.845625	-0.646946			8.75	-7.89539	-8.42982	-10.2473
					8.7667	-2.7894	-3.27957	-3.46577			8.7667	-10.9478	-11.6024	-9.36809			8.7667	0.110733	-1.51387	0.0644038			8.7667	0.171879	0.355281	0.64303			8.7667	-1.28016	-1.40433	-0.614227			8.7667	-8.42842	-8.26493	-10.7646
					8.7833	-2.5456	-2.72132	-3.93643			8.7833	-10.8751	-12.0515	-9.26722			8.7833	0.0380033	-1.41518	0.169814			8.7833	0.0108703	0.44766	1.13495			8.7833	-1.42224	-1.7637	-1.18033			8.7833	-8.67018	-8.44633	-10.7781
					8.8	-2.84151	-3.54634	-3.97518			8.8	-10.9589	-12.0278	-9.23969			8.8	0.0573138	-1.88071	0.218158			8.8	0.0192444	0.399743	1.00067			8.8	-0.97689	-1.11573	-1.55365			8.8	-8.21472	-8.62844	-10.4082
					8.8167	-3.40549	-3.78654	-3.60248			8.8167	-11.3332	-11.6766	-9.38256			8.8167	-0.154692	-2.64385	-0.131714			8.8167	-0.177479	0.196929	0.826393			8.8167	-0.714873	-0.855603	-1.07544			8.8167	-8.20529	-8.52551	-10.4073
					8.8333	-3.34237	-3.50483	-3.87864			8.8333	-11.5025	-11.8382	-9.47539			8.8333	-0.426485	-2.4426	-0.303894			8.8333	0.284692	0.836144	0.967365			8.8333	-0.948363	-1.63012	-0.810443			8.8333	-8.6744	-8.66934	-10.3454
					8.85	-3.07082	-3.47583	-3.51717			8.85	-11.2373	-12.1403	-9.38452			8.85	-0.373473	-1.49144	-0.377878			8.85	0.447607	0.641188	0.755822			8.85	-1.2341	-1.58532	-1.02202			8.85	-8.45538	-8.73089	-10.0764
					8.8667	-3.14476	-3.23795	-3.6314			8.8667	-10.8779	-11.8932	-9.38982			8.8667	-0.202851	-1.63395	-0.275947			8.8667	0.26673	0.192018	0.525919			8.8667	-1.79746	-1.5347	-1.28336			8.8667	-8.38911	-8.64809	-10.1244
					8.8833	-3.43279	-3.32061	-3.86598			8.8833	-11.3278	-11.9514	-9.51099			8.8833	-0.604283	-2.5208	-0.109494			8.8833	0.184498	0.482999	0.694376			8.8833	-1.84394	-1.71509	-0.70764			8.8833	-8.51558	-8.65171	-10.235
					8.9	-3.11808	-3.74035	-3.6207			8.9	-11.7781	-12.1154	-9.48697			8.9	-0.732754	-2.26767	-0.137893			8.9	0.00302214	0.53902	0.927021			8.9	-0.924846	-1.26923	-0.435374			8.9	-8.47477	-8.385	-10.3595
					8.9167	-2.52057	-3.41064	-3.57941			8.9167	-11.3561	-11.9112	-9.21519			8.9167	-0.311428	-1.82654	0.113685			8.9167	0.187243	0.563233	0.56311			8.9167	-0.300832	-1.35356	-0.862519			8.9167	-8.29643	-8.56612	-10.5841
					8.9333	-2.94957	-3.43375	-3.01056			8.9333	-10.9857	-11.9791	-9.28782			8.9333	-0.103541	-1.94802	0.150742			8.9333	0.483952	0.286188	0.809282			8.9333	-0.766817	-0.894002	-1.182			8.9333	-8.21673	-8.7879	-10.4698
					8.95	-3.24949	-3.46571	-3.4338			8.95	-11.0646	-12.1047	-9.22205			8.95	-0.170092	-1.96244	0.237427			8.95	0.450228	0.206761	1.2991			8.95	-1.33901	-0.525119	-1.30927			8.95	-8.21124	-8.44875	-10.1983
					8.9667	-3.3448	-3.10772	-4.14193			8.9667	-11.2556	-11.7729	-9.23816			8.9667	-0.402788	-1.99888	0.271028			8.9667	-0.111808	0.566893	1.53476			8.9667	-1.33169	-1.57327	-1.04949			8.9667	-8.21455	-8.32215	-10.1458
					8.9833	-3.37472	-2.96075	-3.8407			8.9833	-11.4947	-11.5526	-9.46261			8.9833	-0.362513	-2.12742	-0.0488443			8.9833	-0.082605	0.91445	1.23456			8.9833	-1.30309	-1.6634	-1.08887			8.9833	-8.29965	-8.35142	-10.4273
					9	-3.32606	-2.73312	-3.74529			9	-11.5059	-11.831	-9.7694			9	-0.441072	-2.17026	-0.0679081			9	0.326774	1.14643	0.581458			9	-1.63351	-1.24961	-1.35872			9	-8.47731	-8.54835	-10.7428
					9.0167	-3.76054	-2.90755	-3.92383			9.0167	-11.3169	-11.6703	-9.79455			9.0167	-0.591042	-1.82539	0.105479			9.0167	0.381986	1.1032	0.230288			9.0167	-1.10687	-1.29879	-1.52361			9.0167	-8.86157	-8.39984	-10.6513
					9.0333	-3.62365	-2.82781	-3.75721			9.0333	-11.0639	-12.378	-9.33189			9.0333	-0.257937	-1.70039	0.0669188			9.0333	0.49349	0.833703	0.445541			9.0333	-0.742498	-1.36437	-1.61718			9.0333	-8.4022	-8.50216	-10.6808
					9.05	-3.22335	-2.92389	-3.49007			9.05	-11.0851	-12.7481	-9.32122			9.05	-0.189167	-1.37899	-0.0457877			9.05	0.611156	0.722016	0.799564			9.05	-1.31169	-1.61419	-1.42092			9.05	-8.01523	-8.92421	-10.6815
					9.0667	-2.72212	-3.39965	-3.27516			9.0667	-11.3473	-12.14	-9.3775			9.0667	0.355029	-1.45481	0.0142915			9.0667	0.267228	0.622652	0.771233			9.0667	-1.24872	-1.73163	-1.07112			9.0667	-8.41651	-9.05607	-10.3771
					9.0833	-2.70437	-3.49112	-3.11311			9.0833	-11.394	-11.8422	-9.16328			9.0833	0.40738	-1.90411	0.427279			9.0833	0.157664	0.627028	0.9521			9.0833	-1.18564	-1.69417	-0.962426			9.0833	-8.90159	-8.99748	-10.7388
					9.1	-3.21499	-3.50615	-3.20884			9.1	-11.2527	-11.8909	-9.21815			9.1	0.0430419	-1.65064	0.491591			9.1	0.495793	0.72429	0.96106			9.1	-1.50139	-1.29939	-0.888985			9.1	-8.93913	-9.11092	-10.7803
					9.1167	-3.49837	-3.4155	-3.53043			9.1167	-11.1705	-11.8785	-9.22758			9.1167	-0.0746227	-1.50813	0.502418			9.1167	0.341635	0.483397	0.556367			9.1167	-1.39593	-1.47387	-0.828244			9.1167	-8.82862	-9.08617	-10.5518
					9.1333	-3.51513	-3.27657	-3.90897			9.1333	-11.198	-12.0296	-9.21279			9.1333	-0.0251604	-1.61958	0.120801			9.1333	0.077287	0.792417	0.776895			9.1333	-0.99813	-1.896	-0.761951			9.1333	-8.80098	-8.83063	-10.8817
					9.15	-3.45021	-3.38949	-3.93999			9.15	-11.5222	-12.3119	-9.37327			9.15	-0.2358	-1.35613	-0.125669			9.15	0.623285	0.908888	1.29087			9.15	-1.02337	-1.38217	-0.792761			9.15	-8.60763	-8.74919	-10.8405
					9.1667	-3.07147	-3.17934	-3.25899			9.1667	-11.6317	-12.3355	-9.52839			9.1667	-0.20421	-0.946778	0.170794			9.1667	0.631976	0.511305	1.28554			9.1667	-1.19866	-0.700108	-0.478691			9.1667	-8.57508	-8.55328	-10.5488
					9.1833	-2.70856	-3.13406	-3.23337			9.1833	-11.3119	-12.2309	-9.46976			9.1833	-0.0333295	-1.08886	0.00407701			9.1833	0.245783	0.557829	0.91728			9.1833	-0.966516	-0.842598	-0.819683			9.1833	-8.47869	-8.55657	-10.8515
					9.2	-2.9956	-3.38916	-3.78976			9.2	-11.1996	-11.791	-9.08683			9.2	-0.415982	-0.973486	0.0372613			9.2	0.258125	0.69261	0.675457			9.2	-0.550992	-1.13719	-1.25417			9.2	-8.39117	-8.77939	-11.2873
					9.2167	-3.03791	-3.59403	-3.89206			9.2167	-11.0926	-11.5554	-9.17395			9.2167	-0.38289	-1.31275	0.485805			9.2167	0.252666	0.889421	0.945661			9.2167	-1.04953	-1.70552	-0.724325			9.2167	-8.60746	-8.77179	-11.2014
					9.2333	-3.07267	-3.76993	-4.17553			9.2333	-11.2818	-11.3322	-9.57078			9.2333	0.154119	-2.03172	0.722681			9.2333	0.0780495	0.748841	1.01956			9.2333	-1.38514	-1.79903	-0.862784			9.2333	-8.9282	-8.84504	-11.2554
					9.25	-3.14023	-3.65873	-4.10308			9.25	-11.4873	-11.4469	-9.59463			9.25	0.5719	-2.10868	0.377281			9.25	0.093755	0.52616	0.85504			9.25	-0.959408	-1.08287	-1.27198			9.25	-8.97031	-9.42386	-11.3438
					9.2667	-2.95061	-3.34239	-4.04477			9.2667	-11.5388	-11.6437	-9.3173			9.2667	-0.25535	-2.19584	0.0323783			9.2667	0.0817328	0.52568	0.934136			9.2667	-1.10427	-1.05511	-1.09102			9.2667	-9.05428	-9.36013	-10.8545
					9.2833	-2.7742	-3.50196	-4.11748			9.2833	-11.6321	-11.5671	-9.14584			9.2833	-0.0645173	-2.06526	0.185742			9.2833	-0.135321	0.536421	0.932593			9.2833	-1.70461	-1.52561	-0.793924			9.2833	-9.0403	-8.46376	-10.4147
					9.3	-2.66086	-3.88352	-3.70593			9.3	-11.442	-11.5441	-9.09633			9.3	0.536306	-1.63761	-0.13423			9.3	-0.394933	0.30115	0.616341			9.3	-1.77199	-1.66231	-1.38302			9.3	-9.0722	-8.66758	-10.5801
					9.3167	-2.85301	-3.57275	-3.59281			9.3167	-11.1391	-11.8104	-8.90668			9.3167	-0.0254088	-1.67655	-0.277194			9.3167	-0.331365	0.387742	0.39085			9.3167	-1.14668	-1.3399	-1.58059			9.3167	-9.21374	-9.11616	-11.0365
					9.3333	-3.20106	-3.26808	-3.68539			9.3333	-11.1742	-11.542	-9.11894			9.3333	-0.40392	-1.77941	0.367625			9.3333	0.30647	0.62837	0.76715			9.3333	-1.1252	-1.45899	-1.17704			9.3333	-9.27886	-9.06148	-11.2071
					9.35	-3.30099	-3.25297	-3.99822			9.35	-11.6627	-11.4692	-9.31656			9.35	-1.00232	-1.69344	0.308805			9.35	0.475398	0.529249	0.881297			9.35	-1.00564	-1.42057	-1.21866			9.35	-8.8846	-9.14866	-11.0544
					9.3667	-2.88182	-3.06992	-4.16544			9.3667	-11.5373	-11.8306	-9.23126			9.3667	-0.878874	-1.38681	-0.0725286			9.3667	0.395762	0.494009	0.526445			9.3667	-0.84042	-0.997368	-1.17827			9.3667	-8.87005	-9.11598	-11.2489
					9.3833	-2.64411	-3.33232	-3.84583			9.3833	-11.17	-12.0516	-9.56721			9.3833	-0.678063	-1.03486	-0.221526			9.3833	0.322581	0.65523	0.715887			9.3833	-0.69945	-0.923309	-0.892822			9.3833	-9.35741	-9.12648	-11.0198
					9.4	-2.94349	-3.45964	-4.04837			9.4	-11.5994	-12.0916	-9.43413			9.4	-0.764518	-0.991445	-0.356729			9.4	0.329149	0.658198	0.827715			9.4	-0.477974	-1.23272	-0.819231			9.4	-9.17932	-9.00554	-10.865
					9.4167	-3.02123	-3.39335	-3.69811			9.4167	-11.5009	-11.4833	-9.197			9.4167	-0.255504	-1.30643	0.247345			9.4167	0.364611	0.58691	1.07909			9.4167	-1.09003	-1.41702	-0.872213			9.4167	-8.87415	-8.97738	-10.9359
					9.4333	-2.95732	-3.39099	-2.77061			9.4333	-11.4198	-12.0215	-9.14177			9.4333	-0.389144	-1.42479	0.561188			9.4333	0.528004	0.471156	1.28219			9.4333	-1.18966	-1.22395	-0.999961			9.4333	-8.7008	-9.04235	-10.529
					9.45	-2.64157	-3.3041	-3.09783			9.45	-11.4253	-12.5208	-9.12363			9.45	-0.108296	-1.62961	0.111808			9.45	0.941904	0.411433	0.602962			9.45	-1.08643	-1.50836	-1.00237			9.45	-9.03078	-9.05483	-10.7835
					9.4667	-2.79103	-3.05083	-3.69625			9.4667	-11.1999	-11.7484	-9.30855			9.4667	0.11958	-1.41117	0.282567			9.4667	0.628444	0.323508	0.360305			9.4667	-1.01724	-1.37884	-1.04731			9.4667	-8.8487	-9.29172	-10.7398
					9.4833	-3.15348	-2.83806	-3.87759			9.4833	-11.2771	-11.374	-9.24179			9.4833	-0.0540112	-0.897183	0.45805			9.4833	0.118358	0.289254	0.952974			9.4833	-1.19821	-0.927562	-1.07467			9.4833	-8.53453	-9.53077	-10.7314
					9.5	-2.65802	-3.04557	-3.7521			9.5	-11.2777	-11.8165	-9.38314			9.5	0.294158	-0.772453	0.287313			9.5	0.153188	0.61218	0.991792			9.5	-1.12333	-1.20689	-1.08351			9.5	-8.7182	-9.28451	-11.0192
					9.5167	-2.6751	-3.06889	-3.52374			9.5167	-11.3318	-11.9882	-9.66347			9.5167	0.553852	-0.730131	0.238256			9.5167	0.0236899	0.773307	1.08035			9.5167	-1.02961	-1.5701	-1.38915			9.5167	-8.86913	-8.86507	-11.072
					9.5333	-2.79098	-3.05005	-4.00243			9.5333	-11.5216	-11.5097	-9.49399			9.5333	0.330505	-1.206	0.21381			9.5333	0.0781043	0.658686	1.16113			9.5333	-1.3628	-1.32573	-1.64883			9.5333	-8.96659	-9.08953	-11.3823
					9.55	-2.47689	-3.46178	-4.23714			9.55	-11.2417	-11.4329	-9.46267			9.55	-0.360143	-1.40018	-0.127887			9.55	0.609269	0.576842	0.954686			9.55	-1.58009	-0.797908	-1.65437			9.55	-9.24842	-9.42366	-11.2992
					9.5667	-2.83415	-3.36582	-3.74365			9.5667	-11.0373	-11.4918	-9.72024			9.5667	-0.778825	-1.17836	-0.096462			9.5667	0.657119	0.470663	0.969143			9.5667	-1.75232	-0.54765	-1.48343			9.5667	-8.86711	-9.61648	-10.9354
					9.5833	-3.18783	-3.12698	-3.61186			9.5833	-11.0036	-11.3759	-9.46754			9.5833	-0.435012	-1.22454	-0.0719996			9.5833	0.0603205	0.227468	0.901692			9.5833	-1.13799	-1.01928	-0.997762			9.5833	-8.58578	-9.86285	-10.8144
					9.6	-2.83479	-2.83973	-3.69596			9.6	-11.0168	-11.6134	-9.31609			9.6	-0.0158504	-1.2519	-0.0320914			9.6	0.208964	0.177122	0.817548			9.6	-0.795352	-1.65256	-0.770192			9.6	-8.93944	-9.39771	-11.0359
					9.6167	-2.42668	-2.56609	-3.54338			9.6167	-11.0437	-12.1391	-9.2739			9.6167	-0.137596	-1.33485	-0.0498437			9.6167	0.699812	0.423478	0.809785			9.6167	-1.24328	-1.26902	-0.872834			9.6167	-9.24744	-9.00324	-11.6013
					9.6333	-2.55789	-3.19475	-3.54944			9.6333	-10.793	-12.3454	-9.28417			9.6333	-0.0218323	-1.33132	-0.0876112			9.6333	0.47851	0.554945	0.779861			9.6333	-1.37298	-1.57377	-0.78438			9.6333	-9.35887	-9.09788	-11.8507
					9.65	-3.07206	-3.65183	-3.56717			9.65	-11.0102	-12.3759	-9.62914			9.65	0.126333	-1.28145	0.126184			9.65	0.232077	0.551921	0.637696			9.65	-1.06892	-1.72728	-0.937074			9.65	-9.19696	-9.28767	-11.4763
					9.6667	-2.93674	-3.57386	-3.47728			9.6667	-11.1965	-12.1596	-9.4077			9.6667	-0.210199	-0.973806	-0.0314725			9.6667	0.0843946	0.705509	0.695637			9.6667	-0.779456	-0.997821	-0.893749			9.6667	-9.5953	-9.52836	-11.0951
					9.6833	-2.63011	-3.65326	-3.38608			9.6833	-11.2199	-11.9457	-9.10049			9.6833	-0.422905	-0.802194	-0.0639556			9.6833	0.236706	0.52567	0.432816			9.6833	-1.1846	-1.1425	-1.00706			9.6833	-9.4379	-9.25051	-11.0129
					9.7	-2.4694	-3.79475	-3.76867			9.7	-11.1019	-11.8716	-9.42061			9.7	-0.0467719	-1.43587	-0.307341			9.7	0.613138	0.419458	0.617007			9.7	-1.06725	-1.41791	-1.0191			9.7	-9.00114	-9.20377	-11.2452
					9.7167	-2.73457	-3.50989	-3.97295			9.7167	-10.9109	-11.9192	-9.58833			9.7167	0.0707172	-1.81711	-0.33409			9.7167	0.489726	0.470348	1.04367			9.7167	-0.948587	-1.24044	-0.686264			9.7167	-9.32934	-9.59446	-11.5782
					9.7333	-2.99468	-3.60305	-3.88521			9.7333	-11.5577	-12.0979	-9.32323			9.7333	-0.129641	-1.9656	-0.089976			9.7333	0.438983	0.83977	0.971761			9.7333	-1.09648	-1.34274	-0.969602			9.7333	-9.57934	-9.79236	-11.715
					9.75	-2.72428	-3.73676	-3.43365			9.75	-11.8259	-12.1509	-9.51048			9.75	-0.285082	-2.12452	0.158899			9.75	0.309447	1.25031	0.985086			9.75	-0.43975	-1.46557	-1.09624			9.75	-9.3958	-9.8427	-11.4487
					9.7667	-2.79906	-3.62339	-3.08225			9.7667	-10.8441	-12.2176	-9.78403			9.7667	-0.0169062	-1.97488	0.232022			9.7667	-0.168474	1.32441	0.961836			9.7667	-0.966555	-1.07239	-1.08517			9.7667	-9.04129	-9.68161	-11.3387
					9.7833	-2.71478	-3.4492	-3.253			9.7833	-10.8643	-12.1162	-9.56488			9.7833	0.301011	-1.43984	-0.124631			9.7833	0.186766	1.14981	0.69601			9.7833	-1.59105	-0.910283	-1.05823			9.7833	-8.94232	-9.5874	-11.5371
					9.8	-2.62831	-3.26611	-3.69138			9.8	-11.3857	-12.0696	-9.58612			9.8	0.215956	-1.61148	-0.178285			9.8	0.200013	1.1029	0.601447			9.8	-1.34083	-0.736059	-0.75499			9.8	-9.10054	-9.50853	-11.8493
					9.8167	-3.0086	-2.88832	-4.33111			9.8167	-11.4777	-11.896	-9.65761			9.8167	-0.13448	-1.56738	-0.0210595			9.8167	0.129543	1.26513	1.21			9.8167	-1.56181	-0.63529	-0.853644			9.8167	-9.23201	-9.21795	-11.8464
					9.8333	-3.31379	-2.894	-4.02793			9.8333	-11.7183	-11.9839	-9.61103			9.8333	-0.730043	-1.03287	0.0832787			9.8333	0.216598	0.960863	1.4574			9.8333	-1.28031	-1.14054	-1.0937			9.8333	-9.12059	-9.43383	-11.5192
					9.85	-3.10057	-3.18137	-3.53287			9.85	-11.4472	-11.9802	-9.32669			9.85	-0.562274	-1.09107	0.278378			9.85	0.223158	0.830591	0.944785			9.85	-0.74598	-1.4695	-1.06721			9.85	-8.94511	-9.77641	-11.37
					9.8667	-2.66943	-3.04511	-3.50438			9.8667	-11.307	-12.0738	-9.16585			9.8667	-0.206124	-1.31516	0.355184			9.8667	0.366783	0.940599	1.05784			9.8667	-0.934744	-1.17814	-1.13709			9.8667	-9.17367	-9.54916	-11.2193
					9.8833	-2.60014	-3.40181	-3.71045			9.8833	-11.2587	-12.2659	-9.19034			9.8833	0.0411514	-0.895758	0.301154			9.8833	0.0458988	0.600344	1.16589			9.8833	-0.961873	-1.25217	-0.999135			9.8833	-9.76198	-9.77816	-11.3131
					9.9	-2.71435	-3.09682	-3.58693			9.9	-11.2279	-12.2388	-9.23295			9.9	0.400638	-0.79242	0.0359363			9.9	-0.129307	0.132438	0.744081			9.9	-0.872903	-1.46491	-1.28088			9.9	-9.32012	-9.98155	-11.3622
					9.9167	-2.96545	-2.8209	-3.09749			9.9167	-11.5084	-12.4114	-9.20739			9.9167	0.491307	-1.99088	0.102707			9.9167	0.252806	0.166057	0.945462			9.9167	-0.82657	-1.27717	-1.7169			9.9167	-9.00621	-9.52172	-11.7765
					9.9333	-3.15595	-3.24728	-3.50511			9.9333	-11.4913	-12.1217	-9.28316			9.9333	0.360579	-1.90389	0.297218			9.9333	0.641032	0.438583	0.983159			9.9333	-1.22678	-0.767631	-1.37594			9.9333	-9.72287	-9.58216	-11.9971
					9.95	-3.15877	-3.31118	-3.87145			9.95	-11.4321	-11.6364	-9.6018			9.95	0.42767	-1.25288	-0.145626			9.95	0.19633	0.524775	0.893495			9.95	-1.62409	-0.70363	-1.10247			9.95	-9.82735	-9.33811	-11.7709
					9.9667	-3.06852	-3.55918	-3.57577			9.9667	-11.2232	-11.4574	-9.60123			9.9667	0.418219	-1.34913	-0.312257			9.9667	-0.0318731	0.424853	1.09885			9.9667	-1.03103	-0.924336	-0.909939			9.9667	-9.69099	-9.11507	-11.7251
					9.9833	-2.84559	-3.57116	-3.66039			9.9833	-11.0386	-11.5373	-9.31289			9.9833	0.439337	-1.44779	0.215414			9.9833	0.508715	0.643485	1.04048			9.9833	-1.24186	-1.30353	-0.700018			9.9833	-9.44958	-9.53089	-11.6854
					10	-2.77411	-3.1495	-3.75273			10	-10.977	-11.5731	-9.21166			10	0.423262	-1.55679	0.54869			10	0.195972	0.856514	0.89553			10	-1.39058	-1.50442	-0.539232			10	-9.47628	-9.80496	-11.6338
					10.0167	-3.27157	-3.18779	-3.79464			10.0167	-10.9301	-11.9274	-9.34232			10.0167	0.170964	-1.13642	0.447434			10.0167	0.333135	0.80654	0.767754			10.0167	-0.906202	-1.48509	-0.95728			10.0167	-9.54114	-10.2946	-11.5445
					10.0333	-3.47503	-3.01996	-4.04099			10.0333	-10.9477	-12.2435	-9.34321			10.0333	0.269937	-0.812627	0.300677			10.0333	0.995557	0.874767	0.575488			10.0333	-1.29555	-1.64347	-1.05221			10.0333	-9.24739	-10.2913	-11.5489
					10.05	-3.06723	-3.11691	-3.95306			10.05	-11.2209	-12.2183	-9.26848			10.05	0.238844	-0.852745	0.270884			10.05	0.439488	1.02878	0.508378			10.05	-1.2642	-1.53228	-0.854245			10.05	-9.28112	-9.85194	-11.8557
					10.0667	-2.86228	-3.09755	-4.07777			10.0667	-11.1356	-11.8372	-9.11475			10.0667	0.282171	-0.572746	0.389812			10.0667	-0.0947747	0.595606	0.690095			10.0667	-0.950388	-1.294	-1.00952			10.0667	-9.85989	-9.71848	-11.8677
					10.0833	-2.64686	-2.87852	-3.93945			10.0833	-10.858	-11.3231	-9.14732			10.0833	0.223353	-0.689519	0.470885			10.0833	-0.026441	0.203466	0.915865			10.0833	-0.974271	-1.06104	-0.931419			10.0833	-9.72692	-9.75808	-11.2321
					10.1	-2.6697	-3.08329	-3.73812			10.1	-10.9665	-11.5875	-9.30332			10.1	-0.166094	-1.02469	0.115619			10.1	0.14787	0.297156	0.836323			10.1	-1.17583	-1.21787	-0.822097			10.1	-9.43378	-9.39007	-11.5055
					10.1167	-2.98393	-3.17708	-4.21001			10.1167	-11.0017	-11.5349	-9.32778			10.1167	-0.224082	-1.43641	-0.204529			10.1167	0.447008	0.290275	1.06591			10.1167	-1.12075	-1.52548	-0.675795			10.1167	-10.1248	-9.33475	-11.9299
					10.1333	-3.17404	-3.10681	-4.31871			10.1333	-11.0842	-11.1858	-9.48587			10.1333	0.0861153	-1.886	-0.373299			10.1333	0.505269	0.838864	1.32565			10.1333	-1.35871	-1.55108	-0.664236			10.1333	-9.88061	-9.69626	-11.8451
					10.15	-2.9794	-3.05804	-3.78085			10.15	-11.0368	-11.3616	-9.511			10.15	-0.0257214	-1.88727	-0.216094			10.15	0.221435	0.743616	1.11985			10.15	-1.67035	-1.61379	-0.897631			10.15	-9.47554	-9.95875	-11.8582
					10.1667	-3.04343	-3.55848	-3.77793			10.1667	-11.0773	-11.709	-9.2324			10.1667	-0.916041	-2.13146	0.499862			10.1667	0.306989	0.460485	0.806495			10.1667	-1.55463	-1.44947	-0.697735			10.1667	-9.61852	-9.96756	-11.8019
					10.1833	-3.30906	-3.19664	-4.0684			10.1833	-11.0383	-11.7979	-9.1506			10.1833	-0.891817	-1.95709	0.486828			10.1833	0.0576151	0.489439	0.812536			10.1833	-1.3402	-1.16747	-1.00441			10.1833	-9.41296	-9.55396	-11.9908
					10.2	-3.4226	-2.87655	-3.91352			10.2	-10.9859	-12.0085	-9.14716			10.2	-0.135295	-1.13568	0.145183			10.2	-0.306303	0.148131	0.948506			10.2	-1.22834	-1.39139	-1.63893			10.2	-9.41346	-9.32265	-11.764
					10.2167	-3.20249	-3.37366	-3.83384			10.2167	-11.3184	-12.589	-9.05284			10.2167	-0.168972	-0.992235	0.378925			10.2167	0.082882	0.398006	0.677106			10.2167	-1.17929	-1.74312	-1.12112			10.2167	-9.78157	-9.64465	-11.5765
					10.2333	-3.27333	-3.24285	-3.78073			10.2333	-11.6711	-12.1529	-9.1078			10.2333	-0.270514	-1.35033	0.377469			10.2333	0.527477	0.859276	0.964238			10.2333	-1.37418	-1.71437	-0.844251			10.2333	-9.54174	-10.0663	-11.9504
					10.25	-3.05168	-3.04781	-3.62954			10.25	-11.1871	-11.7284	-9.24764			10.25	-0.168406	-1.03338	-0.0790195			10.25	0.20855	0.725073	1.4428			10.25	-1.42195	-1.20169	-0.844099			10.25	-8.97419	-9.96563	-11.7697
					10.2667	-2.84637	-3.40478	-3.24901			10.2667	-11.0649	-11.8033	-9.30486			10.2667	-0.558421	-1.05914	-0.170671			10.2667	-0.545608	0.508075	1.24168			10.2667	-1.14703	-1.04541	-0.579499			10.2667	-9.51042	-9.87563	-11.396
					10.2833	-3.01587	-3.60473	-3.41874			10.2833	-11.516	-11.8392	-9.22829			10.2833	-0.631143	-1.34451	-0.0287154			10.2833	-0.484738	0.888353	1.03762			10.2833	-1.67976	-1.01216	-0.87771			10.2833	-9.93462	-10.2139	-11.4619
					10.3	-3.12581	-3.40509	-3.69152			10.3	-11.2402	-12.1895	-9.07297			10.3	-0.223038	-1.38667	0.196245			10.3	0.415296	0.810922	0.995703			10.3	-1.74314	-0.967318	-1.27164			10.3	-9.76059	-10.5295	-11.8605
					10.3167	-3.22644	-3.11654	-3.84915			10.3167	-11.2255	-11.7887	-9.21577			10.3167	0.0189656	-1.35168	0.141306			10.3167	0.665251	0.513775	1.20034			10.3167	-1.38662	-1.11766	-1.17059			10.3167	-9.69263	-10.5419	-11.6099
					10.3333	-3.22284	-3.45038	-4.05736			10.3333	-11.0875	-11.4475	-9.33321			10.3333	-0.298072	-1.16319	0.103723			10.3333	0.583697	0.488813	1.38148			10.3333	-1.64374	-1.18523	-1.12041			10.3333	-9.69443	-9.97806	-11.533
					10.35	-3.17928	-3.71128	-4.05005			10.35	-11.0251	-11.3854	-9.16443			10.35	-0.66207	-1.37513	0.47311			10.35	0.420949	0.337501	0.944405			10.35	-1.2817	-1.15687	-0.806065			10.35	-9.73126	-9.67906	-12.0625
					10.3667	-2.76	-3.37651	-3.83805			10.3667	-11.2434	-11.2477	-9.21106			10.3667	-0.0061919	-1.10541	0.1891			10.3667	0.209385	0.528818	0.720731			10.3667	-0.716272	-1.03818	-0.654741			10.3667	-10.1289	-9.93624	-11.8429
					10.3833	-2.70423	-3.41648	-3.64388			10.3833	-11.195	-11.4491	-9.41136			10.3833	0.466259	-1.15022	-0.116244			10.3833	0.609355	0.448862	1.08893			10.3833	-1.13733	-1.08264	-0.910626			10.3833	-10.0687	-10.3643	-11.4449
					10.4	-2.73107	-3.26896	-3.58227			10.4	-11.1256	-11.4218	-9.764			10.4	0.0662597	-1.7606	-0.163236			10.4	0.644423	0.292545	1.22404			10.4	-1.75027	-1.15915	-0.442758			10.4	-9.93652	-10.6546	-11.3239
					10.4167	-2.89393	-3.08893	-3.0677			10.4167	-11.0049	-11.3216	-9.61678			10.4167	-0.075578	-1.34618	-0.187056			10.4167	0.470763	0.453556	1.011			10.4167	-1.20923	-1.38916	-0.253051			10.4167	-10.1552	-10.1895	-11.4692
					10.4333	-3.1279	-3.06015	-3.04472			10.4333	-11.0343	-11.3785	-9.21931			10.4333	0.429684	-0.801178	0.0187755			10.4333	0.407945	0.284779	0.973528			10.4333	-0.894002	-1.63676	-0.831234			10.4333	-9.93489	-10.2109	-11.8128
					10.45	-3.30027	-3.01266	-3.75887			10.45	-11.0919	-11.7141	-9.38304			10.45	0.451944	-1.11808	-0.0269197			10.45	0.412543	0.479699	0.946749			10.45	-1.45858	-1.20674	-1.28844			10.45	-9.96865	-10.491	-11.7983
					10.4667	-3.2634	-3.12239	-3.86358			10.4667	-11.3876	-12.018	-9.3999			10.4667	0.0104139	-1.62114	0.0325592			10.4667	0.293192	0.802763	0.873071			10.4667	-0.93632	-1.36989	-1.01929			10.4667	-9.96237	-10.3644	-11.5562
					10.4833	-2.97504	-3.48108	-3.80332			10.4833	-11.1798	-11.5592	-9.39039			10.4833	0.0209602	-1.35139	0.22059			10.4833	0.328475	0.567603	0.920129			10.4833	-0.984208	-1.19939	-0.671975			10.4833	-9.85029	-10.0246	-11.8481
					10.5	-2.91653	-3.76844	-4.05669			10.5	-11.0594	-11.593	-9.26255			10.5	-0.0275589	-1.05303	0.236584			10.5	0.84971	0.369988	1.08418			10.5	-1.51626	-0.931702	-0.850637			10.5	-10.1404	-10.1852	-12.0301
					10.5167	-3.18483	-3.91414	-3.95337			10.5167	-11.531	-11.7924	-9.09217			10.5167	-0.0687318	-1.2791	0.357057			10.5167	0.511362	0.414382	1.46083			10.5167	-1.37527	-1.04465	-0.718056			10.5167	-9.9325	-10.4191	-11.9664
					10.5333	-3.47712	-4.06517	-3.84631			10.5333	-11.5683	-11.758	-9.01533			10.5333	0.0843275	-1.32716	0.0428846			10.5333	-0.0437117	0.513518	1.37955			10.5333	-1.12017	-1.0085	-0.551666			10.5333	-9.78865	-10.0615	-11.9878
					10.55	-3.0149	-3.82314	-4.07924			10.55	-11.2668	-12.0743	-9.09629			10.55	-0.0853786	-1.01436	-0.340195			10.55	0.0371081	0.808203	1.27205			10.55	-1.47921	-1.37647	-0.89273			10.55	-10.3586	-10.3445	-11.8524
					10.5667	-2.7605	-3.61642	-4.11271			10.5667	-11.2628	-11.9642	-9.36771			10.5667	-0.594556	-0.97115	-0.28171			10.5667	-0.114311	0.859819	1.21532			10.5667	-1.30293	-1.58013	-1.14008			10.5667	-10.6567	-10.6846	-11.9324
					10.5833	-3.01335	-3.01822	-3.87641			10.5833	-11.5727	-11.9748	-9.29686			10.5833	-0.859638	-1.36293	0.0688919			10.5833	0.228259	0.652852	1.22457			10.5833	-0.360214	-1.63099	-0.92356			10.5833	-10.416	-10.4621	-11.7251
					10.6	-3.20792	-3.13887	-3.88725			10.6	-11.2185	-12.0237	-9.1428			10.6	-0.406954	-1.57862	-0.0264135			10.6	0.512299	0.857085	1.15802			10.6	-0.531645	-1.59821	-0.602568			10.6	-10.0636	-10.2271	-11.6244
					10.6167	-3.49746	-3.97165	-3.9834			10.6167	-10.8817	-11.8023	-9.13445			10.6167	-0.207649	-1.78648	-0.46114			10.6167	0.119623	1.21731	0.906155			10.6167	-1.00944	-1.47979	-0.569711			10.6167	-9.99895	-10.0769	-12.0611
					10.6333	-3.3462	-4.10458	-3.75393			10.6333	-11.0771	-11.8133	-9.18422			10.6333	-0.199172	-2.38938	-0.388023			10.6333	0.0680461	1.39752	1.07162			10.6333	-1.07015	-1.30228	-0.555652			10.6333	-9.67018	-9.984	-11.9284
					10.65	-2.91061	-4.02179	-3.54904			10.65	-11.3895	-11.8578	-9.12267			10.65	0.0682871	-2.64441	-0.0227882			10.65	0.277859	1.57051	1.18875			10.65	-0.867404	-1.23505	-0.60746			10.65	-9.63785	-10.0497	-11.9973
					10.6667	-2.73095	-3.74489	-3.66067			10.6667	-11.3458	-11.722	-8.99474			10.6667	-0.223356	-2.38919	0.0991064			10.6667	0.399025	1.24645	1.33938			10.6667	-0.96371	-1.34125	-1.09601			10.6667	-9.84832	-9.91243	-12.3438
					10.6833	-2.92728	-3.85354	-3.9065			10.6833	-10.7027	-11.8717	-9.12099			10.6833	-0.765582	-1.26978	-0.159098			10.6833	0.342145	0.686612	1.60578			10.6833	-1.21312	-1.0984	-0.912301			10.6833	-10.1719	-10.1713	-12.0334
					10.7	-3.06862	-3.63267	-3.66083			10.7	-10.8049	-11.8063	-9.33303			10.7	-0.532778	-0.666552	-0.1964			10.7	0.252514	0.724641	1.25981			10.7	-1.17746	-1.18306	-0.499263			10.7	-10.4022	-10.2902	-11.3884
					10.7167	-3.06632	-3.37456	-3.47938			10.7167	-11.1614	-11.1277	-9.20472			10.7167	-0.10008	-1.02538	-0.117675			10.7167	-0.16737	0.699707	0.818581			10.7167	-1.25444	-1.61374	-0.661901			10.7167	-10.0492	-10.1225	-11.459
					10.7333	-2.95285	-3.72166	-3.66169			10.7333	-11.0497	-10.9558	-9.09759			10.7333	-0.467514	-1.06548	0.176197			10.7333	-0.122189	0.896385	0.73922			10.7333	-1.03916	-1.58476	-0.516921			10.7333	-9.68738	-10.554	-11.7602
					10.75	-2.72057	-3.52872	-4.31839			10.75	-11.1994	-11.2092	-9.57124			10.75	-0.226635	-1.4282	0.0440804			10.75	0.819889	1.20091	0.856002			10.75	-1.22214	-1.50165	-0.479382			10.75	-9.73447	-10.857	-11.7322
					10.7667	-2.81324	-3.36874	-4.57315			10.7667	-11.0075	-11.2581	-9.83411			10.7667	0.333481	-1.60282	-0.203587			10.7667	0.497036	1.10001	0.98064			10.7667	-1.79352	-1.33617	-0.375568			10.7667	-10.3158	-10.6412	-11.8357
					10.7833	-2.8938	-3.25919	-3.96847			10.7833	-10.8839	-11.0589	-9.29868			10.7833	0.327518	-1.29933	-0.0516256			10.7833	0.154341	0.94397	1.104			10.7833	-1.94668	-1.26817	-0.357241			10.7833	-10.4338	-10.5338	-11.5138
					10.8	-2.89522	-3.26486	-3.62192			10.8	-11.0282	-11.5681	-9.1769			10.8	-0.0972716	-1.03826	-0.293094			10.8	0.407505	0.585533	1.33945			10.8	-1.27353	-1.2524	-0.718876			10.8	-10.2405	-10.4848	-11.4691
					10.8167	-3.2672	-3.12347	-3.70541			10.8167	-11.1513	-11.8193	-9.71552			10.8167	-0.45343	-1.44194	-0.308072			10.8167	0.229069	0.291339	1.19616			10.8167	-0.88826	-1.81673	-0.904623			10.8167	-10.2144	-10.4989	-11.6881
					10.8333	-3.15526	-2.79957	-3.64035			10.8333	-11.4486	-11.6981	-9.58619			10.8333	-0.431918	-1.61761	-0.0162838			10.8333	0.617951	0.525357	1.26618			10.8333	-1.23804	-2.20793	-0.92095			10.8333	-10.1622	-10.4684	-11.6188
					10.85	-2.74301	-2.65309	-3.68866			10.85	-11.1119	-11.9085	-9.28699			10.85	-0.19061	-1.22361	0.256036			10.85	0.508739	0.592054	1.34375			10.85	-0.895177	-1.10382	-0.829388			10.85	-10.1442	-10.2493	-11.7965
					10.8667	-2.96594	-2.83979	-3.90768			10.8667	-10.9799	-11.7292	-9.30459			10.8667	0.210956	-1.25603	0.234605			10.8667	0.401171	0.461195	0.954308			10.8667	-0.648288	-0.660755	-0.618603			10.8667	-10.2241	-10.4065	-11.9768
					10.8833	-3.27328	-3.30519	-3.87524			10.8833	-11.4923	-11.9413	-8.96787			10.8833	0.182893	-1.75771	0.248992			10.8833	0.413025	0.581136	1.00062			10.8833	-0.837241	-0.988332	-0.422228			10.8833	-10.3253	-10.3163	-11.7242
					10.9	-2.91116	-3.62027	-4.20159			10.9	-11.1682	-12.1969	-9.00314			10.9	-0.153745	-1.52115	0.153813			10.9	0.17702	0.623641	0.968153			10.9	-1.36873	-1.04126	-0.660377			10.9	-10.4204	-10.5151	-11.524
					10.9167	-2.83082	-3.76179	-4.18452			10.9167	-10.3156	-12.0516	-9.22913			10.9167	-0.0466945	-0.71534	0.135799			10.9167	0.25221	0.434375	0.812114			10.9167	-1.92676	-0.85142	-0.927054			10.9167	-10.0927	-10.6426	-11.8479
					10.9333	-3.04031	-3.21287	-4.04853			10.9333	-10.6433	-12.0443	-9.20487			10.9333	0.265817	-0.721908	0.133704			10.9333	0.474805	0.185312	0.924674			10.9333	-1.36247	-1.17087	-1.07439			10.9333	-9.83357	-10.1861	-11.9916
					10.95	-3.01712	-3.37817	-3.84172			10.95	-11.2729	-12.0618	-9.28334			10.95	-0.0058265	-1.21157	-0.15929			10.95	0.553531	-0.030972	1.22071			10.95	-0.954473	-1.29803	-1.07027			10.95	-10.2843	-10.4235	-11.6843
					10.9667	-3.14207	-3.53349	-3.45646			10.9667	-11.1769	-11.7263	-9.14293			10.9667	-0.296752	-1.87094	0.121692			10.9667	-0.0938226	0.28719	1.50837			10.9667	-1.29512	-0.964002	-1.01612			10.9667	-10.3812	-10.4571	-11.4371
					10.9833	-3.28991	-3.03227	-3.64131			10.9833	-11.1117	-11.4971	-9.37324			10.9833	-0.123842	-1.94976	0.0949597			10.9833	-0.145281	0.290996	1.41921			10.9833	-1.30025	-1.50272	-1.22399			10.9833	-10.336	-10.3008	-11.7734
					11	-3.23624	-2.79623	-3.90106			11	-11.2336	-11.3521	-9.42812			11	0.445912	-1.51567	-0.0640392			11	0.226822	0.168249	1.2748			11	-1.23822	-1.54751	-0.847543			11	-10.6937	-10.5282	-12.1126
					11.0167	-2.69478	-3.03404	-3.79348			11.0167	-11.251	-11.4411	-9.06081			11.0167	0.766428	-1.57023	0.136666			11.0167	0.119665	0.780508	1.16703			11.0167	-1.12664	-1.36109	-1.05217			11.0167	-11.0508	-10.5645	-11.6866
					11.0333	-2.77099	-3.47331	-3.31821			11.0333	-11.2044	-11.6974	-9.24655			11.0333	0.217298	-1.36106	0.167124			11.0333	0.0531564	1.17582	1.19462			11.0333	-1.00535	-1.14486	-1.0444			11.0333	-10.8049	-10.5714	-11.7266
					11.05	-3.02354	-3.22398	-3.63025			11.05	-11.3459	-11.652	-9.23149			11.05	-0.315549	-1.11225	0.0124797			11.05	0.0413853	1.15232	0.968792			11.05	-1.18292	-1.01896	-0.603385			11.05	-10.4202	-10.4704	-11.8573
					11.0667	-2.53253	-3.13756	-3.9044			11.0667	-11.4916	-11.2337	-9.38785			11.0667	-0.169698	-1.61962	-0.497368			11.0667	-0.14297	1.11981	0.894403			11.0667	-1.18822	-1.4907	-0.735089			11.0667	-10.4009	-10.7394	-11.8309
					11.0833	-2.81389	-3.27715	-3.9257			11.0833	-11.45	-11.1127	-9.6957			11.0833	0.0100876	-1.96458	-0.670162			11.0833	-0.249452	0.928457	0.800703			11.0833	-0.78034	-1.37331	-0.724437			11.0833	-10.5339	-10.8787	-11.8325
					11.1	-3.15992	-3.20893	-3.64006			11.1	-11.3936	-11.3351	-9.34592			11.1	-0.194394	-1.78118	-0.13812			11.1	0.228698	0.48092	1.09794			11.1	-1.03213	-1.25648	-0.762046			11.1	-10.8343	-10.7583	-11.7051
					11.1167	-3.15537	-3.45361	-3.27066			11.1167	-11.4468	-11.5826	-9.42456			11.1167	-0.21793	-1.58428	0.122097			11.1167	0.511496	0.730526	1.37947			11.1167	-1.4912	-1.30484	-0.885859			11.1167	-10.6431	-10.6468	-11.8652
					11.1333	-2.99743	-3.11199	-3.83515			11.1333	-11.5815	-11.8219	-9.44343			11.1333	-0.225994	-1.74399	-0.0418441			11.1333	0.35961	0.81454	1.1373			11.1333	-1.3157	-1.06829	-1.03949			11.1333	-10.5605	-10.7396	-11.9105
					11.15	-2.66737	-2.58096	-3.8288			11.15	-11.4088	-11.935	-9.15854			11.15	-0.142311	-1.89977	0.0959495			11.15	0.325674	0.583722	1.30106			11.15	-1.10312	-1.24877	-1.29921			11.15	-10.338	-11.1499	-11.9857
					11.1667	-2.73221	-2.73522	-3.28405			11.1667	-10.7741	-12.0016	-9.04239			11.1667	0.0285711	-1.77938	0.596379			11.1667	0.385675	0.645705	1.64192			11.1667	-1.16539	-1.65598	-0.951047			11.1667	-10.0483	-10.9877	-12.0496
					11.1833	-3.265	-3.05376	-3.34285			11.1833	-10.6205	-11.5594	-9.11235			11.1833	-0.0791854	-1.55818	0.519854			11.1833	0.311135	0.444717	1.37183			11.1833	-1.30557	-1.52438	-0.495465			11.1833	-10.4407	-10.6641	-11.9919
					11.2	-3.43349	-3.37237	-3.45477			11.2	-11.3446	-11.4205	-9.21636			11.2	-0.315513	-1.67678	-0.148325			11.2	0.460649	0.162768	1.21274			11.2	-1.21203	-1.28513	-0.520573			11.2	-10.7625	-10.6031	-11.6327
					11.2167	-3.36451	-3.37873	-3.54611			11.2167	-11.4624	-11.8184	-8.99045			11.2167	-0.664345	-1.67083	-0.023788			11.2167	0.755878	0.439018	1.3768			11.2167	-1.31482	-0.929692	-0.546041			11.2167	-10.6482	-10.5653	-11.465
					11.2333	-3.73517	-3.17119	-3.53814			11.2333	-11.1065	-11.609	-8.97145			11.2333	-0.34609	-1.12773	0.280941			11.2333	0.455172	0.946386	0.92261			11.2333	-1.41562	-0.708155	-0.818755			11.2333	-10.6173	-10.7953	-11.4527
					11.25	-3.23853	-3.06037	-3.83461			11.25	-11.2997	-11.4264	-9.13535			11.25	-0.0690627	-1.27234	0.324443			11.25	0.0893824	0.919686	0.671042			11.25	-0.877106	-1.03344	-1.05796			11.25	-11.1439	-11.1365	-11.6337
					11.2667	-2.92375	-3.35657	-4.50255			11.2667	-11.4112	-11.5956	-9.1563			11.2667	0.120079	-1.4442	0.366823			11.2667	0.345678	0.917455	0.685069			11.2667	-0.520018	-1.00753	-0.894255			11.2667	-11.122	-11.0457	-11.9208
					11.2833	-3.27542	-3.50349	-4.11191			11.2833	-11.0904	-11.5859	-9.04108			11.2833	0.0883613	-1.5648	0.0154502			11.2833	0.366309	1.18365	0.883278			11.2833	-1.02004	-0.683816	-0.188814			11.2833	-10.8472	-11.1454	-11.8899
					11.3	-3.07289	-3.287	-3.51808			11.3	-10.9192	-11.4609	-8.97938			11.3	-0.127098	-1.36945	0.093722			11.3	0.534983	1.23786	0.990037			11.3	-1.10353	-0.852365	-0.285763			11.3	-11.21	-11.5423	-11.8953
					11.3167	-2.93679	-3.39773	-3.35595			11.3167	-11.2755	-11.322	-9.09799			11.3167	-0.27427	-1.01903	0.0121085			11.3167	0.376182	1.06626	0.889859			11.3167	-0.988646	-1.32487	-0.805351			11.3167	-11.0045	-11.2016	-11.5107
					11.3333	-2.99764	-3.54501	-3.3892			11.3333	-11.1761	-10.9768	-9.25539			11.3333	-0.33869	-1.08983	-0.0360127			11.3333	-0.0148695	0.696719	0.902564			11.3333	-1.07354	-1.65095	-0.570059			11.3333	-10.7679	-10.7926	-11.2501
					11.35	-2.77836	-2.98266	-3.71173			11.35	-10.8325	-11.1912	-9.26739			11.35	0.370134	-0.715818	0.349494			11.35	0.186295	0.52864	0.793005			11.35	-0.9957	-1.81619	-0.707726			11.35	-10.9585	-11.1503	-11.5529
					11.3667	-2.45834	-2.82944	-3.99219			11.3667	-11.4236	-11.9936	-9.31316			11.3667	0.533999	-1.06109	0.269381			11.3667	0.219276	0.629151	0.95664			11.3667	-0.945195	-1.81613	-0.697418			11.3667	-10.8196	-11.4882	-11.8708
					11.3833	-2.67067	-3.28871	-3.62997			11.3833	-11.4737	-11.9979	-9.33339			11.3833	0.0730961	-1.85786	0.0485449			11.3833	0.0868834	0.858983	1.16326			11.3833	-0.971578	-1.67434	-0.562608			11.3833	-11.0306	-11.1914	-11.9085
					11.4	-3.06517	-3.14318	-3.62621			11.4	-11.0271	-11.7397	-9.07013			11.4	-0.512769	-1.88968	0.189892			11.4	-0.107562	1.09787	1.18748			11.4	-1.10293	-1.44579	-0.696235			11.4	-11.0511	-11.0064	-11.4293
					11.4167	-3.42028	-3.07642	-3.77656			11.4167	-10.9749	-11.6936	-8.83703			11.4167	-0.621516	-1.31351	0.261909			11.4167	-0.142885	0.974842	1.3536			11.4167	-0.523701	-1.14447	-0.822174			11.4167	-10.7096	-11.4812	-11.4995
					11.4333	-3.34253	-3.37116	-3.59608			11.4333	-10.7782	-11.7577	-9.29929			11.4333	-0.377663	-1.32437	0.0330475			11.4333	0.102749	0.87039	1.34923			11.4333	-0.705909	-1.02632	-1.29343			11.4333	-10.8686	-11.5466	-11.757
					11.45	-2.73669	-3.08971	-3.76265			11.45	-10.7507	-11.3673	-9.60095			11.45	-0.30087	-1.77853	0.124722			11.45	0.275	0.607004	1.19582			11.45	-1.39898	-0.977227	-1.34114			11.45	-11.1822	-11.1564	-11.674
					11.4667	-2.90661	-2.76071	-3.46627			11.4667	-11.0472	-11.4314	-9.23794			11.4667	-0.0111703	-1.65462	-0.0610009			11.4667	-0.0660357	0.35743	0.969885			11.4667	-1.25773	-1.18851	-0.867775			11.4667	-11.2532	-11.1289	-11.766
					11.4833	-3.22745	-2.93253	-3.56521			11.4833	-11.1548	-11.3057	-9.31203			11.4833	-0.0618009	-1.28981	-0.103375			11.4833	0.0504288	0.620841	0.91115			11.4833	-1.24619	-1.51618	-0.667425			11.4833	-10.9532	-11.2218	-11.8772
					11.5	-3.23367	-3.09518	-3.85331			11.5	-11.3386	-11.131	-9.03802			11.5	0.0023979	-1.2906	0.255309			11.5	0.280252	0.808255	1.16888			11.5	-1.30992	-0.986223	-0.851254			11.5	-10.9331	-11.2218	-12.0993
					11.5167	-2.89706	-3.22268	-3.5531			11.5167	-11.2851	-11.6446	-8.81331			11.5167	0.170219	-1.69354	0.166767			11.5167	-0.102293	0.804889	1.07698			11.5167	-1.53973	-1.25701	-1.283			11.5167	-11.1843	-11.3024	-11.7811
					11.5333	-2.98699	-3.02547	-3.68707			11.5333	-11.0329	-11.7851	-9.17412			11.5333	-0.224514	-2.02084	0.203872			11.5333	0.00290893	0.621385	0.928772			11.5333	-1.45498	-1.69348	-1.41137			11.5333	-11.1352	-11.0471	-11.1846
					11.55	-3.49848	-2.73237	-3.68319			11.55	-11.3569	-11.9323	-9.13288			11.55	-0.178731	-2.10344	0.313261			11.55	0.0502407	0.88911	0.694433			11.55	-1.158	-1.23884	-0.99997			11.55	-11.0743	-10.8413	-11.5962
					11.5667	-3.59398	-2.96897	-3.56486			11.5667	-10.9315	-11.7271	-8.96357			11.5667	0.405451	-1.46939	0.3532			11.5667	-0.101189	1.11339	0.926596			11.5667	-0.895856	-1.00919	-0.914592			11.5667	-10.9545	-10.7979	-11.9413
					11.5833	-3.50026	-3.23716	-3.76625			11.5833	-10.6252	-11.6822	-8.98739			11.5833	0.179631	-1.15376	0.297289			11.5833	0.126511	0.824285	1.08265			11.5833	-1.00869	-1.19968	-0.794791			11.5833	-11.1442	-10.886	-11.9491
					11.6	-3.45168	-3.31276	-3.50923			11.6	-11.1097	-11.5062	-9.29865			11.6	0.184573	-1.1631	0.000222675			11.6	0.308739	0.790156	1.02046			11.6	-1.64125	-1.69457	-0.765964			11.6	-11.0831	-11.1377	-12.1988
					11.6167	-3.3837	-3.23014	-3.1209			11.6167	-10.8614	-11.024	-9.46802			11.6167	0.701486	-1.08808	0.305127			11.6167	0.51567	0.634751	1.17049			11.6167	-1.34738	-1.32578	-0.851307			11.6167	-11.0069	-10.9101	-11.7343
					11.6333	-3.29338	-3.67064	-3.13839			11.6333	-10.97	-10.8585	-9.44679			11.6333	0.641912	-1.12653	0.226603			11.6333	0.544907	0.57328	1.02183			11.6333	-1.0628	-1.27719	-0.532144			11.6333	-11.4677	-10.9669	-11.5511
					11.65	-3.38211	-3.71797	-3.27343			11.65	-11.0133	-11.0202	-9.22426			11.65	0.300498	-0.957974	0.141214			11.65	0.150999	0.464187	1.19908			11.65	-1.21141	-1.49436	-0.570754			11.65	-11.2521	-11.6072	-11.9489
					11.6667	-3.61467	-3.31539	-3.6449			11.6667	-10.5134	-11.3919	-9.22108			11.6667	-0.314635	-0.979292	0.379655			11.6667	0.237123	0.62498	1.37086			11.6667	-1.13909	-1.05023	-1.14945			11.6667	-11.3053	-11.4918	-12.1743
					11.6833	-3.3362	-3.51775	-3.65228			11.6833	-11.1862	-11.4408	-9.50793			11.6833	-0.526684	-1.39063	0.170395			11.6833	0.0638278	0.975009	1.40496			11.6833	-1.39975	-1.13152	-1.16868			11.6833	-11.7596	-11.1132	-12.119
					11.7	-3.26354	-3.52581	-3.7403			11.7	-11.605	-11.4538	-9.47637			11.7	-0.0127332	-1.3003	0.0687357			11.7	-0.0515562	1.1361	1.35613			11.7	-1.5854	-1.47462	-1.06054			11.7	-11.4397	-11.443	-11.6643
					11.7167	-3.64633	-3.43272	-4.23707			11.7167	-11.4427	-11.3134	-9.18019			11.7167	-0.0948662	-0.993895	0.270793			11.7167	0.151228	0.903198	0.965888			11.7167	-1.31301	-1.49074	-1.05693			11.7167	-11.0909	-11.3994	-11.7627
					11.7333	-3.11354	-3.23751	-3.33626			11.7333	-10.9949	-11.3887	-9.07908			11.7333	-0.255592	-1.22302	0.437873			11.7333	0.29377	0.769281	0.720849			11.7333	-1.49758	-1.02856	-0.876138			11.7333	-11.1056	-11.4067	-12.0509
					11.75	-2.82617	-3.41248	-2.95758			11.75	-10.9022	-11.5546	-9.2093			11.75	0.0480597	-0.777775	0.258743			11.75	0.566894	1.14616	0.841592			11.75	-1.2735	-0.847429	-0.820241			11.75	-11.3754	-11.9669	-11.6916
					11.7667	-3.056	-3.71967	-3.30295			11.7667	-11.3938	-11.4288	-9.10649			11.7667	0.223932	-0.57947	0.199526			11.7667	0.659712	1.12789	0.916099			11.7667	-0.729518	-1.12449	-0.535021			11.7667	-11.2854	-11.6454	-11.6849
					11.7833	-3.05096	-3.80641	-3.11392			11.7833	-11.2424	-11.4091	-9.20765			11.7833	0.422636	-1.26839	0.250422			11.7833	0.381347	0.894447	1.06846			11.7833	-1.10606	-1.31118	-0.784323			11.7833	-11.2434	-10.9974	-11.8721
					11.8	-2.82609	-3.10232	-3.02276			11.8	-11.1079	-11.3794	-9.14994			11.8	0.362431	-1.44051	0.323405			11.8	0.101401	0.984354	1.05618			11.8	-1.60665	-1.21881	-1.04168			11.8	-11.7091	-11.2289	-11.7042
					11.8167	-2.87866	-2.86101	-3.25633			11.8167	-11.4015	-11.0802	-9.18461			11.8167	0.0852815	-1.49546	0.464959			11.8167	0.00324388	1.06245	0.748019			11.8167	-1.47906	-1.13937	-0.747354			11.8167	-11.6126	-11.6037	-11.4246
					11.8333	-3.04792	-3.6069	-3.56997			11.8333	-11.5365	-11.5544	-9.4328			11.8333	-0.0242516	-1.27456	0.613791			11.8333	-0.159567	0.669365	0.832024			11.8333	-1.02789	-1.15508	-0.55597			11.8333	-11.3377	-11.7211	-11.652
					11.85	-3.0667	-3.7932	-3.44921			11.85	-11.1938	-12.1481	-9.15812			11.85	-0.349291	-1.24045	0.00344623			11.85	0.0435927	0.270216	1.12957			11.85	-1.15245	-0.899806	-0.505752			11.85	-11.0908	-11.3927	-11.8411
					11.8667	-2.70447	-3.39517	-3.46946			11.8667	-10.7411	-12.128	-9.41786			11.8667	-0.335344	-1.10506	-0.655693			11.8667	0.381836	0.588917	0.860812			11.8667	-1.46327	-0.975259	-0.364686			11.8667	-11.3713	-11.2363	-11.4877
					11.8833	-2.64873	-3.21943	-3.4494			11.8833	-10.6754	-12.0855	-9.63923			11.8833	0.321184	-1.08623	-0.221287			11.8833	0.330407	0.720927	0.778461			11.8833	-1.29507	-1.72886	-0.652071			11.8833	-11.5149	-11.1268	-11.2731
					11.9	-2.92105	-3.2799	-3.37191			11.9	-10.9458	-11.2331	-9.53157			11.9	-0.0042345	-1.2761	-0.128565			11.9	0.16548	0.258527	0.854444			11.9	-0.949408	-1.50797	-1.18463			11.9	-11.4042	-11.0924	-11.5578
					11.9167	-2.87566	-3.15443	-3.29266			11.9167	-11.6457	-11.0734	-9.6922			11.9167	-0.23769	-1.07138	-0.0858629			11.9167	0.0675683	0.421261	0.660709			11.9167	-0.911356	-1.11339	-1.27535			11.9167	-11.9169	-11.2988	-11.7779
					11.9333	-3.07289	-3.22724	-3.54955			11.9333	-11.5791	-11.4891	-9.64905			11.9333	-0.453646	-1.07721	0.386427			11.9333	0.12624	0.91841	0.705352			11.9333	-1.03358	-1.13483	-0.859401			11.9333	-11.7129	-11.133	-11.8642
					11.95	-2.959	-2.91736	-3.67353			11.95	-10.8642	-11.4558	-9.49246			11.95	-0.867326	-0.756921	0.107054			11.95	0.684885	0.891983	1.12271			11.95	-0.937895	-1.19302	-0.62705			11.95	-11.8548	-11.215	-11.8628
					11.9667	-3.00606	-3.06027	-3.46096			11.9667	-11.1616	-11.3626	-9.19664			11.9667	-0.347109	-0.690903	-0.580312			11.9667	0.7062	0.733002	1.19356			11.9667	-0.897757	-1.32914	-0.925807			11.9667	-12.2107	-11.6569	-11.4879
					11.9833	-3.13701	-3.30481	-3.97483			11.9833	-11.0479	-11.5396	-9.15676			11.9833	-0.0510295	-1.00769	-0.282678			11.9833	0.434673	1.06158	1.16081			11.9833	-0.8316	-1.14323	-0.875458			11.9833	-11.9047	-11.8562	-11.6242
					12	-3.22228	-3.40385	-4.43409			12	-10.6501	-11.812	-9.2503			12	-0.156938	-1.18199	0.118447			12	0.527907	1.12755	1.20718			12	-0.690413	-1.0555	-0.729731			12	-11.7992	-11.7305	-12.0408
					12.0167	-3.25034	-3.54527	-4.55732			12.0167	-10.9405	-11.6955	-9.33156			12.0167	-0.00219743	-1.00251	0.0263009			12.0167	0.56361	1.05388	1.05893			12.0167	-0.506661	-0.671543	-0.687751			12.0167	-11.6521	-11.5119	-12.0418
					12.0333	-3.11683	-3.23878	-4.43123			12.0333	-11.5385	-11.4789	-9.46654			12.0333	0.134829	-1.21296	0.256287			12.0333	0.170671	1.34225	1.02128			12.0333	-0.597003	-0.602497	-0.810055			12.0333	-11.3337	-11.4551	-11.7633
					12.05	-3.49609	-2.80655	-4.22633			12.05	-11.6878	-11.5562	-9.38745			12.05	0.52614	-1.23318	0.01567			12.05	-0.325207	1.11906	1.08118			12.05	-1.31004	-0.372794	-1.21674			12.05	-11.7724	-11.3273	-11.6769
					12.0667	-3.53094	-2.82397	-3.93684			12.0667	-10.9992	-11.8225	-9.2205			12.0667	0.269227	-1.13416	-0.109797			12.0667	-0.265911	0.96441	1.14493			12.0667	-1.53696	-0.905828	-1.57671			12.0667	-11.8131	-11.1754	-11.6087
					12.0833	-3.0776	-3.16284	-3.96309			12.0833	-10.9694	-11.5759	-9.43154			12.0833	-0.0528448	-1.92358	0.040958			12.0833	0.371896	1.04177	1.04234			12.0833	-1.19036	-1.82989	-0.91155			12.0833	-11.7834	-11.5419	-11.5812
					12.1	-2.53531	-3.31829	-4.59726			12.1	-11.4392	-11.4701	-9.51691			12.1	-0.0175957	-1.73373	0.319197			12.1	0.330419	0.777701	1.32581			12.1	-1.20693	-1.31559	-0.376529			12.1	-11.9132	-11.6662	-11.8525
					12.1167	-2.63695	-3.14331	-4.48822			12.1167	-11.4661	-11.5507	-9.20617			12.1167	-0.152467	-1.51837	0.43786			12.1167	0.234354	0.737756	1.3761			12.1167	-1.16425	-1.04631	-1.04967			12.1167	-11.6838	-11.6741	-11.81
					12.1333	-3.07426	-2.37781	-4.25634			12.1333	-11.2513	-11.2313	-9.12013			12.1333	0.226063	-2.18656	-0.338719			12.1333	0.354695	1.04298	1.18653			12.1333	-0.924578	-1.21119	-1.27136			12.1333	-11.7297	-11.5616	-11.5721
					12.15	-2.88917	-2.63968	-3.87213			12.15	-11.0548	-11.0496	-8.85433			12.15	0.119279	-2.05461	-0.334222			12.15	-0.0172305	1.4326	1.03436			12.15	-0.870096	-0.888928	-1.21953			12.15	-11.7888	-11.7506	-11.5026
					12.1667	-2.81342	-3.10828	-3.26742			12.1667	-11.0245	-11.59	-8.92202			12.1667	-0.30623	-2.18042	0.139964			12.1667	0.185577	1.28723	1.14278			12.1667	-0.552267	-0.285607	-0.938064			12.1667	-12.0071	-12.2254	-11.8409
					12.1833	-2.67112	-3.06679	-3.24867			12.1833	-11.317	-11.9009	-9.21126			12.1833	-0.476396	-2.88134	-0.0740704			12.1833	0.715141	0.812951	1.03067			12.1833	-1.13508	-0.820064	-0.978818			12.1833	-11.9203	-12.1025	-12.1895
					12.2	-3.0425	-3.01426	-3.45776			12.2	-11.2225	-11.721	-9.30767			12.2	-0.228253	-2.73766	-0.0552141			12.2	0.638417	0.441142	0.624035			12.2	-1.58413	-1.41424	-1.09674			12.2	-11.6145	-12.1648	-11.887
					12.2167	-3.45086	-3.14303	-3.72402			12.2167	-10.6349	-11.869	-9.15108			12.2167	0.179911	-2.04981	0.0923222			12.2167	0.12045	0.69139	0.863014			12.2167	-1.26352	-1.5285	-0.712829			12.2167	-11.7992	-11.9316	-11.7928
					12.2333	-3.51752	-3.8147	-3.95062			12.2333	-10.5924	-11.8915	-8.8888			12.2333	-0.191663	-1.67268	0.0814544			12.2333	0.430708	0.869748	1.09449			12.2333	-1.85078	-1.40105	-0.811085			12.2333	-12.1428	-11.2984	-11.7519
					12.25	-3.38787	-3.49584	-4.04905			12.25	-10.6483	-11.7091	-9.01018			12.25	-0.405741	-1.92587	0.168035			12.25	0.45047	0.634528	1.28795			12.25	-2.4599	-1.48402	-0.809497			12.25	-11.9418	-11.5317	-11.6767
					12.2667	-3.28697	-2.93184	-4.21921			12.2667	-10.2381	-11.905	-9.06178			12.2667	0.189687	-1.91352	0.00316068			12.2667	0.119733	0.632241	1.13798			12.2667	-2.26491	-1.71068	-1.16319			12.2667	-11.6352	-11.9549	-11.755
					12.2833	-3.50887	-3.22713	-4.35717			12.2833	-10.4513	-12.248	-9.13373			12.2833	0.270065	-1.99471	-0.269113			12.2833	0.522019	0.259114	0.848458			12.2833	-1.17786	-1.20501	-1.18066			12.2833	-12.0229	-11.8189	-11.8046
					12.3	-3.42769	-3.53176	-4.08887			12.3	-11.0454	-12.0575	-9.3469			12.3	0.0572804	-2.20217	0.0997301			12.3	0.483734	0.37137	0.949786			12.3	-0.701266	-1.07511	-0.818108			12.3	-12.4901	-11.3321	-11.8829
					12.3167	-3.17845	-3.62879	-3.51054			12.3167	-10.6047	-11.9163	-9.36403			12.3167	0.251867	-1.94552	0.31699			12.3167	0.191962	0.841884	0.948387			12.3167	-0.712176	-1.09471	-0.661554			12.3167	-12.0506	-11.5445	-11.9399
					12.3333	-2.98795	-3.72933	-3.29309			12.3333	-10.7128	-11.8298	-9.2199			12.3333	-0.0975529	-1.77541	0.151937			12.3333	0.160157	0.975971	1.01314			12.3333	-0.711722	-1.38857	-0.906581			12.3333	-11.495	-12.2722	-11.9516
					12.35	-3.07026	-3.58726	-3.55987			12.35	-11.1813	-11.8791	-9.09471			12.35	-0.612925	-2.07014	-0.0301301			12.35	0.199541	1.04442	1.27165			12.35	-1.44081	-1.75213	-1.13731			12.35	-11.5942	-12.4401	-11.8757
					12.3667	-3.39197	-3.49421	-3.76451			12.3667	-11.1994	-11.892	-9.04669			12.3667	0.0822138	-2.15765	-0.171208			12.3667	0.393012	1.01225	1.39092			12.3667	-1.43529	-1.29464	-0.834716			12.3667	-11.7855	-11.9724	-11.4588
					12.3833	-3.57115	-3.07777	-3.55194			12.3833	-11.0098	-11.61	-8.98072			12.3833	0.418319	-1.96414	-0.0170464			12.3833	0.49075	0.774853	1.28511			12.3833	-0.828329	-1.21915	-0.68501			12.3833	-12.1554	-12.0583	-11.6007
					12.4	-3.69653	-2.59712	-3.441			12.4	-11.2575	-11.6489	-8.93131			12.4	-0.0324	-1.8005	-0.0592189			12.4	0.600507	0.436177	1.04606			12.4	-0.989677	-1.58912	-0.477443			12.4	-12.5045	-12.1616	-11.9423
					12.4167	-3.92102	-3.11247	-3.53846			12.4167	-11.4078	-11.6991	-9.20288			12.4167	0.464044	-1.47814	-0.0928004			12.4167	0.859138	0.393263	1.05186			12.4167	-1.18972	-1.91135	-0.507084			12.4167	-11.9102	-11.9009	-11.4126
					12.4333	-3.20018	-3.53015	-3.38447			12.4333	-11.1535	-11.6411	-9.38937			12.4333	0.744586	-1.70437	0.375116			12.4333	0.581418	0.662329	1.10212			12.4333	-1.20371	-1.44589	-0.586521			12.4333	-12.059	-11.9748	-11.4698
					12.45	-2.59729	-3.4359	-3.48253			12.45	-11.3475	-11.717	-9.09191			12.45	0.016983	-2.22064	0.410515			12.45	0.267259	0.718086	0.90308			12.45	-1.12298	-1.04829	-0.915884			12.45	-12.2715	-11.9822	-11.6664
					12.4667	-2.95022	-3.60828	-3.73621			12.4667	-11.4285	-12.0665	-9.10923			12.4667	-0.163179	-2.48105	-0.259022			12.4667	0.708752	0.782871	0.921021			12.4667	-0.582998	-1.44671	-1.15792			12.4667	-12.5041	-11.879	-11.7373
					12.4833	-3.18092	-3.99407	-3.49873			12.4833	-11.1643	-12.37	-9.26441			12.4833	0.26121	-1.98662	-0.241129			12.4833	0.422236	0.867681	0.800336			12.4833	-0.687823	-1.33626	-1.10992			12.4833	-12.6682	-11.9258	-12.0235
					12.5	-3.14457	-3.50332	-3.70867			12.5	-10.9286	-12.124	-9.30495			12.5	0.158563	-2.1261	0.0662875			12.5	0.207392	0.819381	0.206987			12.5	-1.07051	-1.55574	-1.1522			12.5	-12.2473	-12.2189	-12.0736
					12.5167	-3.00295	-2.88266	-4.01551			12.5167	-11.6215	-11.8064	-9.37953			12.5167	-0.247327	-2.6167	0.154373			12.5167	0.293947	0.928828	0.511233			12.5167	-0.890122	-1.09883	-0.750273			12.5167	-12.4225	-12.2457	-11.8309
					12.5333	-2.87894	-3.14579	-3.59438			12.5333	-11.85	-11.5161	-9.36193			12.5333	-0.027256	-1.89633	0.242573			12.5333	0.046337	0.729606	1.14082			12.5333	-0.879109	-0.467809	-0.443543			12.5333	-12.1926	-12.4024	-11.791
					12.55	-3.00935	-3.55473	-3.44919			12.55	-11.186	-11.3882	-9.38083			12.55	-0.0939774	-1.0741	0.21533			12.55	-0.015213	0.419163	0.876455			12.55	-1.46848	-1.1554	-0.949095			12.55	-11.7784	-12.4835	-11.3732
					12.5667	-3.45875	-3.42202	-3.64685			12.5667	-11.1846	-11.1971	-9.12708			12.5667	-0.417288	-1.4875	0.200536			12.5667	0.121504	0.544688	0.590604			12.5667	-1.92144	-1.59825	-0.870634			12.5667	-11.6853	-12.4355	-11.1559
					12.5833	-3.36718	-3.45116	-3.3262			12.5833	-11.3969	-11.4362	-8.95514			12.5833	-0.0569068	-2.26849	0.160355			12.5833	0.242272	0.926777	0.498659			12.5833	-1.60981	-1.47391	-0.549809			12.5833	-11.7249	-12.3335	-11.4038
					12.6	-2.83162	-3.00038	-3.55592			12.6	-10.9541	-11.9305	-9.11652			12.6	0.384487	-2.13252	0.273507			12.6	0.236791	1.06464	0.599968			12.6	-1.36878	-1.41943	-0.891751			12.6	-11.9335	-12.2441	-11.4718
					12.6167	-2.79401	-2.65467	-4.01402			12.6167	-10.9216	-11.8431	-9.05477			12.6167	-0.2048	-1.91443	0.344591			12.6167	0.575803	0.949675	0.855512			12.6167	-1.00151	-1.77692	-1.08543			12.6167	-11.9652	-12.2939	-11.7687
					12.6333	-3.25552	-3.30641	-4.0677			12.6333	-11.1268	-12.0054	-8.7914			12.6333	-0.305518	-2.14577	0.203285			12.6333	0.467042	0.768873	0.478128			12.6333	-0.832975	-1.55943	-0.936529			12.6333	-12.2135	-12.5505	-11.6642
					12.65	-3.32428	-3.30459	-4.20313			12.65	-11.0761	-12.0678	-9.22432			12.65	0.130219	-1.75495	0.0657306			12.65	0.154557	0.883188	0.438409			12.65	-1.05663	-1.04207	-0.614047			12.65	-12.6513	-12.4086	-11.5534
					12.6667	-3.31044	-3.09619	-4.63418			12.6667	-11.1807	-11.9581	-9.35764			12.6667	0.37193	-1.1779	0.159306			12.6667	0.525958	0.770572	0.852746			12.6667	-0.907419	-1.49552	-0.514676			12.6667	-12.5746	-12.2538	-11.6948
					12.6833	-3.20767	-3.25971	-4.09735			12.6833	-11.3677	-11.7663	-9.11245			12.6833	0.66027	-1.10128	0.192799			12.6833	0.919329	0.581404	0.849851			12.6833	-1.49825	-1.42082	-0.869193			12.6833	-12.2689	-11.9725	-11.6594
					12.7	-3.27022	-3.33563	-3.53098			12.7	-11.3069	-11.7228	-9.33781			12.7	0.416706	-1.57023	-0.16571			12.7	0.555369	1.03046	0.738506			12.7	-1.80738	-1.27923	-1.16147			12.7	-12.0033	-11.7329	-11.4324
					12.7167	-3.28203	-3.11403	-3.91028			12.7167	-11.1429	-11.8587	-9.4482			12.7167	0.376483	-1.82766	-0.0632235			12.7167	0.304789	1.11846	0.857035			12.7167	-1.67654	-1.64656	-0.865169			12.7167	-12.3556	-12.2741	-11.6119
					12.7333	-2.86753	-2.8577	-3.27305			12.7333	-11.1817	-11.6358	-9.30343			12.7333	0.243503	-1.51341	0.297027			12.7333	0.498485	0.857031	0.728464			12.7333	-1.43414	-1.5041	-0.524323			12.7333	-13.0708	-12.4605	-11.515
					12.75	-3.18766	-2.774	-3.00604			12.75	-11.1516	-11.4868	-9.00515			12.75	0.073933	-1.79274	0.104512			12.75	0.611344	0.786811	0.515381			12.75	-1.18612	-1.17108	-0.829009			12.75	-12.7901	-12.3065	-11.4118
					12.7667	-3.23465	-2.8809	-3.6618			12.7667	-11.1292	-11.792	-9.04584			12.7667	0.00751813	-1.92964	-0.0272941			12.7667	0.646121	1.11435	0.594078			12.7667	-1.36578	-1.08876	-1.07347			12.7667	-12.1792	-12.655	-11.6091
					12.7833	-3.19602	-3.25819	-3.7255			12.7833	-11.4258	-12.026	-9.24036			12.7833	-0.0706577	-1.50183	0.077738			12.7833	0.441673	1.24759	0.511044			12.7833	-1.07965	-1.32698	-0.952638			12.7833	-12.3827	-13.0339	-11.6297
					12.8	-3.37302	-3.40063	-3.2594			12.8	-11.3955	-11.6922	-9.15046			12.8	-0.141898	-1.00759	0.233168			12.8	0.462019	0.971308	0.840892			12.8	-1.21204	-1.63145	-0.770698			12.8	-12.6213	-12.5972	-11.7984
					12.8167	-3.04734	-3.23246	-3.28523			12.8167	-10.848	-11.3794	-9.17123			12.8167	-0.24693	-1.22674	0.414944			12.8167	0.701701	0.72989	0.94413			12.8167	-0.90911	-1.61388	-1.19857			12.8167	-12.4801	-12.1365	-11.5786
					12.8333	-2.84531	-3.15375	-3.85321			12.8333	-10.7871	-11.0794	-9.52045			12.8333	0.187066	-1.85485	0.310553			12.8333	0.474239	0.562327	0.759412			12.8333	-0.363686	-1.07645	-1.53357			12.8333	-12.1423	-12.4261	-11.3406
					12.85	-3.1612	-3.22941	-3.94377			12.85	-11.1753	-11.1603	-9.51317			12.85	0.152846	-2.01551	0.321338			12.85	0.437686	0.700508	0.766439			12.85	-0.616437	-1.04116	-1.23485			12.85	-11.6499	-12.2013	-11.5022
					12.8667	-3.20914	-3.41146	-3.83005			12.8667	-11.2738	-11.9774	-9.42998			12.8667	0.208679	-1.84369	0.38041			12.8667	0.601743	1.03785	0.789948			12.8667	-1.39756	-1.4226	-1.03128			12.8667	-11.9865	-11.8213	-11.8672
					12.8833	-2.78041	-3.27297	-3.62724			12.8833	-11.1041	-11.952	-9.45531			12.8833	0.448318	-2.09836	-0.0886354			12.8833	0.269438	1.11748	0.835486			12.8833	-1.72005	-1.16378	-0.943782			12.8833	-12.5202	-12.445	-12.2738
					12.9	-3.15628	-2.97555	-3.22039			12.9	-11.1001	-11.7926	-9.38468			12.9	-0.265906	-2.09036	0.332331			12.9	0.0793559	0.884087	0.860381			12.9	-0.987349	-0.73802	-0.662485			12.9	-12.6693	-12.4619	-12.3155
					12.9167	-3.15667	-2.87125	-3.34455			12.9167	-10.6557	-11.7859	-9.15225			12.9167	-0.299229	-1.79861	0.496342			12.9167	0.215283	0.410159	0.807071			12.9167	-0.888653	-0.926365	-0.538268			12.9167	-12.6308	-12.1404	-11.7398
					12.9333	-2.72197	-3.04958	-3.65184			12.9333	-10.5788	-11.4599	-9.22069			12.9333	0.389895	-2.00921	-0.174493			12.9333	0.119226	0.566632	0.920845			12.9333	-1.64402	-1.24078	-1.01476			12.9333	-12.4848	-12.5451	-11.3653
					12.95	-3.20005	-3.18679	-3.30023			12.95	-11.042	-11.5825	-9.23232			12.95	0.130541	-1.77393	-0.145547			12.95	0.37062	1.16075	0.910958			12.95	-1.21236	-1.41752	-0.81574			12.95	-12.649	-12.8376	-11.7063
					12.9667	-3.06412	-3.21765	-3.11618			12.9667	-11.014	-11.8746	-9.13777			12.9667	-0.337464	-1.46875	-0.0534267			12.9667	0.315276	0.948823	0.755458			12.9667	-0.451465	-1.43025	-0.795217			12.9667	-12.4857	-12.75	-12.0986
					12.9833	-3.17607	-2.97261	-3.54991			12.9833	-11.3319	-12.0054	-9.3047			12.9833	-0.527474	-1.7566	-0.00865761			12.9833	0.155952	0.509751	0.594519			12.9833	-0.846263	-1.01897	-0.785262			12.9833	-12.4159	-12.8869	-12.0331
					13	-3.39329	-2.79375	-3.66893			13	-11.3814	-11.6593	-9.07796			13	-0.361527	-2.03369	0.246042			13	0.574457	0.486852	0.523836			13	-1.13391	-0.869941	-0.620693			13	-13.0632	-13.1955	-11.7117
					13.0167	-2.93229	-3.06703	-3.6299			13.0167	-11.117	-11.3881	-9.05311			13.0167	0.257486	-2.07537	0.160327			13.0167	0.887805	0.928133	0.553165			13.0167	-0.982208	-1.28503	-0.867694			13.0167	-13.0856	-12.9636	-11.5029
					13.0333	-2.66667	-3.2754	-3.23348			13.0333	-11.1024	-11.4738	-9.47733			13.0333	0.16677	-2.01854	-0.0543194			13.0333	0.827547	1.22605	0.511208			13.0333	-1.05009	-1.36152	-0.872938			13.0333	-12.7378	-12.7999	-11.674
					13.05	-2.79753	-3.46586	-3.20087			13.05	-10.9924	-11.6418	-9.43658			13.05	-0.157432	-1.67363	0.205731			13.05	0.583398	1.03173	0.746896			13.05	-0.957514	-1.12038	-1.1523			13.05	-12.7842	-12.6992	-11.5518
					13.0667	-3.34062	-3.18554	-3.62505			13.0667	-10.9423	-12.0011	-9.25386			13.0667	-0.118208	-1.27897	0.227141			13.0667	0.484444	0.866913	1.04612			13.0667	-0.961319	-1.27248	-1.0251			13.0667	-12.566	-12.4489	-11.3719
					13.0833	-3.59195	-3.2039	-3.87197			13.0833	-11.2934	-12.099	-9.14693			13.0833	-0.0541397	-1.15619	0.25005			13.0833	0.241388	0.849904	1.54162			13.0833	-1.43431	-1.11824	-0.681741			13.0833	-12.2287	-12.8909	-11.6114
					13.1	-3.21099	-3.37494	-3.99786			13.1	-11.6403	-11.8826	-9.0779			13.1	-0.387914	-1.66146	0.0508812			13.1	0.0818227	0.760751	1.58188			13.1	-1.52658	-1.30903	-0.445029			13.1	-12.4951	-13.0812	-11.5538
					13.1167	-2.98171	-2.90223	-4.08894			13.1167	-11.5288	-12.235	-9.2798			13.1167	0.120227	-1.85065	-0.191113			13.1167	0.26886	0.648951	1.24823			13.1167	-1.23806	-1.60175	-0.507036			13.1167	-12.9563	-13.0583	-11.5474
					13.1333	-3.15683	-2.91294	-4.03453			13.1333	-11.4063	-12.6007	-9.22375			13.1333	0.52422	-1.66143	0.268771			13.1333	0.273115	0.557368	0.918371			13.1333	-0.971782	-1.15582	-0.858268			13.1333	-12.7612	-13.2789	-11.9566
					13.15	-3.47195	-3.34205	-3.59326			13.15	-11.0526	-12.0487	-9.06563			13.15	0.114052	-2.27698	0.25939			13.15	0.418709	0.723959	0.646213			13.15	-0.958949	-0.885933	-0.689733			13.15	-12.7078	-13.2366	-12.2669
					13.1667	-3.8664	-3.21734	-3.3892			13.1667	-11.0217	-11.5047	-9.13603			13.1667	0.244997	-2.28046	-0.3168			13.1667	0.400981	0.758441	0.891029			13.1667	-0.922589	-0.962925	-0.636794			13.1667	-12.9392	-12.8395	-11.9317
					13.1833	-3.81296	-2.78025	-3.93114			13.1833	-11.5606	-11.6983	-9.35748			13.1833	0.612079	-1.44294	-0.353251			13.1833	0.0395223	0.727016	1.16539			13.1833	-0.698804	-1.33422	-0.878282			13.1833	-12.9429	-13.088	-11.4633
					13.2	-3.20508	-2.72444	-4.2361			13.2	-11.6975	-11.7265	-9.5657			13.2	0.875525	-1.77182	-0.397085			13.2	0.184659	1.0317	1.28932			13.2	-0.796627	-1.41853	-1.19956			13.2	-12.6616	-13.3574	-11.3358
					13.2167	-2.81551	-2.88721	-3.797			13.2167	-11.1941	-11.6902	-9.66404			13.2167	0.567045	-2.04226	-0.450323			13.2167	0.339734	1.19748	1.24008			13.2167	-1.26288	-1.37761	-0.870828			13.2167	-12.7846	-12.7444	-11.6665
					13.2333	-2.94542	-3.39796	-3.48214			13.2333	-10.9965	-11.8147	-9.44855			13.2333	0.151367	-1.56703	-0.0756102			13.2333	0.581717	1.34484	1.21394			13.2333	-1.503	-1.33962	-0.77353			13.2333	-13.4273	-12.4288	-11.996
					13.25	-2.63869	-3.26053	-3.90109			13.25	-10.9338	-11.8914	-9.2079			13.25	0.14163	-1.45014	0.0680939			13.25	0.562985	1.05738	1.013			13.25	-1.36053	-1.04743	-1.16385			13.25	-13.5879	-12.4067	-12.0757
					13.2667	-2.49826	-2.52112	-3.50781			13.2667	-10.4268	-11.794	-9.35428			13.2667	0.12439	-1.42254	0.369316			13.2667	0.422316	1.01789	0.902667			13.2667	-0.941421	-1.31029	-1.08909			13.2667	-13.2013	-12.448	-12.0371
					13.2833	-2.90028	-2.98008	-3.05599			13.2833	-10.4679	-11.4576	-9.39336			13.2833	-0.162017	-1.75555	0.147416			13.2833	0.0272648	1.21844	0.722765			13.2833	-1.10741	-1.41283	-0.739967			13.2833	-12.868	-12.7571	-11.8047
					13.3	-3.07186	-3.1611	-3.29126			13.3	-10.8011	-11.5359	-9.15892			13.3	-0.0457638	-1.95585	-0.00255566			13.3	-0.370269	1.32862	0.287006			13.3	-1.18423	-1.27279	-0.753735			13.3	-12.9742	-12.7332	-11.8394
					13.3167	-3.03702	-2.92719	-3.34806			13.3167	-10.5818	-11.9928	-9.16984			13.3167	0.351715	-1.70681	0.450705			13.3167	0.141818	1.47446	0.733847			13.3167	-0.628922	-1.29499	-1.06423			13.3167	-13.0717	-12.4263	-11.9467
					13.3333	-3.42527	-3.03386	-3.61348			13.3333	-10.8425	-11.5128	-9.26546			13.3333	0.375554	-1.5954	0.477524			13.3333	0.0874556	1.01481	0.921539			13.3333	-0.773361	-1.38578	-0.978284			13.3333	-13.1122	-13.0048	-11.896
					13.35	-3.42626	-3.13673	-3.52472			13.35	-11.4517	-11.3223	-9.44337			13.35	0.364329	-1.89937	0.40661			13.35	-0.13207	0.945205	0.836065			13.35	-1.09211	-1.2822	-0.962298			13.35	-13.2164	-13.1747	-11.643
					13.3667	-2.64854	-3.04963	-3.60256			13.3667	-11.3219	-11.5755	-9.26109			13.3667	0.16858	-2.00414	0.779379			13.3667	0.0437117	1.23178	1.09349			13.3667	-1.37631	-1.47888	-1.22713			13.3667	-13.1971	-12.8015	-11.454
					13.3833	-2.75937	-2.80105	-3.65156			13.3833	-11.0297	-11.3636	-8.93315			13.3833	0.469318	-1.71978	0.758113			13.3833	0.268614	0.756077	1.15922			13.3833	-1.92779	-1.6045	-1.25805			13.3833	-13.3967	-12.7283	-11.5626
					13.4	-3.21659	-3.27512	-3.77938			13.4	-11.0675	-11.6227	-9.07898			13.4	0.271442	-1.83778	0.31522			13.4	0.772845	0.399007	1.03788			13.4	-1.85671	-1.20816	-0.899615			13.4	-13.5699	-12.8243	-11.6227
					13.4167	-3.35927	-3.71901	-3.87624			13.4167	-10.9254	-11.7684	-9.33796			13.4167	0.0351845	-1.61305	-0.0340126			13.4167	0.689929	0.524079	0.880441			13.4167	-1.33884	-1.35407	-1.0037			13.4167	-13.4206	-12.9532	-11.6263
					13.4333	-3.53205	-3.72797	-3.66416			13.4333	-11.3408	-11.617	-8.97658			13.4333	0.29247	-1.35887	-0.107803			13.4333	0.198588	0.524015	0.99185			13.4333	-1.50324	-1.35894	-1.37132			13.4333	-13.0863	-13.1404	-11.5307
					13.45	-3.37724	-3.30632	-3.58799			13.45	-11.7345	-11.3619	-8.95445			13.45	-0.155157	-1.81386	0.0812845			13.45	0.297425	0.279797	0.97802			13.45	-1.7618	-1.42371	-1.30847			13.45	-12.8199	-12.9518	-11.3926
					13.4667	-3.09496	-3.4079	-3.504			13.4667	-11.1504	-10.8965	-9.49536			13.4667	-0.255503	-1.89344	0.141497			13.4667	0.54224	0.637808	1.32188			13.4667	-1.48157	-2.0364	-0.82501			13.4667	-12.8099	-12.4401	-11.5396
					13.4833	-3.0199	-3.56616	-3.41234			13.4833	-10.5307	-10.9033	-9.52189			13.4833	0.123703	-1.9548	0.00231853			13.4833	0.676969	1.24977	1.33581			13.4833	-1.22485	-1.69774	-0.200698			13.4833	-12.9472	-12.8655	-11.6705
					13.5	-2.88849	-3.14747	-3.45891			13.5	-10.6876	-11.0783	-9.21147			13.5	0.0303928	-1.79929	-0.0296101			13.5	0.711167	1.30625	1.19006			13.5	-1.23157	-1.35616	-0.36218			13.5	-13.2287	-13.1182	-11.5634
					13.5167	-3.05328	-3.03397	-3.7279			13.5167	-11.1596	-11.3682	-9.09555			13.5167	-0.171425	-1.4394	0.0938179			13.5167	0.591777	1.11115	1.36174			13.5167	-1.06567	-1.66404	-0.617967			13.5167	-13.1234	-12.9071	-11.3715
					13.5333	-3.34269	-2.50466	-4.00609			13.5333	-11.1577	-11.52	-9.15744			13.5333	0.0758197	-1.49825	0.10195			13.5333	0.354471	0.739543	0.992791			13.5333	-0.869019	-1.64205	-0.211563			13.5333	-13.0395	-12.8072	-11.3228
					13.55	-3.22082	-2.31499	-3.75965			13.55	-11.2361	-11.5108	-9.26382			13.55	-0.257086	-1.58825	0.22462			13.55	0.399839	0.912414	0.703349			13.55	-1.14419	-1.41228	-0.182542			13.55	-13.2123	-13.1382	-11.6404
					13.5667	-3.07447	-2.60025	-3.77206			13.5667	-11.1274	-11.4785	-9.06734			13.5667	-0.50557	-2.27623	0.00540771			13.5667	0.424678	1.17003	1.14608			13.5667	-1.35955	-1.12759	-0.778959			13.5667	-13.2939	-13.3392	-11.7619
					13.5833	-3.24416	-2.76678	-4.08611			13.5833	-11.1435	-11.4944	-8.92109			13.5833	-0.549764	-2.02622	-0.123776			13.5833	0.238924	0.825623	1.11868			13.5833	-1.79269	-0.964617	-0.710078			13.5833	-13.2845	-12.7545	-11.7082
					13.6	-3.24711	-2.8025	-3.86938			13.6	-10.8286	-11.6311	-9.09378			13.6	-0.389053	-1.08243	0.177492			13.6	0.440326	0.545035	0.539691			13.6	-1.66671	-1.3289	-0.6337			13.6	-13.3812	-12.8154	-11.5742
					13.6167	-3.37749	-2.99935	-4.01488			13.6167	-10.5695	-11.6289	-9.01045			13.6167	0.146385	-1.30611	0.0355766			13.6167	0.626367	0.627364	0.616303			13.6167	-0.871578	-1.68026	-1.05817			13.6167	-13.4547	-13.2443	-11.4531
					13.6333	-3.59315	-3.30679	-4.24879			13.6333	-10.8978	-11.7175	-9.08851			13.6333	0.0759642	-1.77044	-0.222098			13.6333	0.294481	0.738949	0.909391			13.6333	-0.782945	-1.1877	-1.041			13.6333	-13.2257	-13.3039	-11.6814
					13.65	-3.36474	-3.13296	-3.69249			13.65	-11.115	-11.5584	-9.19672			13.65	-0.229993	-1.86794	-0.205808			13.65	-0.216078	0.901718	1.26699			13.65	-1.40471	-1.21225	-0.543182			13.65	-13.0251	-13.1682	-11.5853
					13.6667	-3.1444	-3.19492	-3.507			13.6667	-11.3099	-11.1825	-9.34708			13.6667	0.133389	-1.64861	0.186726			13.6667	0.287334	0.747839	1.16232			13.6667	-1.49171	-1.72989	-0.528947			13.6667	-13.147	-13.2911	-11.2868
					13.6833	-3.03871	-3.64905	-3.48264			13.6833	-10.9082	-11.2268	-9.11258			13.6833	0.344518	-0.91444	0.123411			13.6833	0.601171	0.715107	0.956783			13.6833	-0.712211	-1.61671	-1.4068			13.6833	-13.8564	-13.4617	-11.5254
					13.7	-2.83128	-3.45055	-3.45085			13.7	-10.5687	-11.85	-8.95671			13.7	-0.214165	-0.77565	-0.28196			13.7	0.0738983	0.702125	0.918187			13.7	-0.76309	-1.59186	-1.41149			13.7	-13.8045	-13.2828	-11.6668
					13.7167	-2.69924	-3.15365	-3.95379			13.7167	-10.8923	-11.6387	-9.27937			13.7167	-0.308214	-0.851295	-0.319169			13.7167	0.641206	0.819712	0.562391			13.7167	-1.11363	-1.6399	-1.16715			13.7167	-13.2435	-13.479	-11.6832
					13.7333	-2.56533	-2.98628	-4.02314			13.7333	-10.853	-11.3269	-9.40133			13.7333	0.0510419	-1.15361	-0.289331			13.7333	0.949483	0.714382	0.408337			13.7333	-1.21851	-1.23156	-0.887326			13.7333	-13.0502	-13.5813	-11.6904
					13.75	-2.8127	-2.95421	-3.48263			13.75	-10.5148	-11.4923	-9.23281			13.75	0.297997	-1.51856	0.0908909			13.75	0.406774	0.45067	0.674064			13.75	-1.3624	-1.3578	-0.562709			13.75	-13.4485	-13.3383	-11.725
					13.7667	-3.35766	-3.27108	-3.38517			13.7667	-10.9926	-11.2975	-9.27808			13.7667	0.332949	-1.65968	0.140814			13.7667	0.107005	0.695028	0.828765			13.7667	-1.57731	-1.63538	-0.803079			13.7667	-13.8045	-13.1486	-11.844
					13.7833	-3.59149	-3.24366	-3.25772			13.7833	-11.1679	-11.5669	-9.49039			13.7833	0.304609	-2.02683	0.207671			13.7833	0.214775	0.477449	0.653861			13.7833	-1.26999	-1.16994	-0.81573			13.7833	-13.5521	-12.7255	-11.7584
					13.8	-3.67799	-3.06606	-3.32098			13.8	-10.8869	-11.5559	-9.33932			13.8	0.105157	-2.1252	0.102945			13.8	0.519134	0.505771	0.795157			13.8	-0.97484	-0.953557	-0.89112			13.8	-13.4106	-12.9175	-11.5123
					13.8167	-3.3954	-2.89941	-3.88374			13.8167	-11.3239	-11.1544	-9.19377			13.8167	-0.0837189	-2.0896	-0.000563088			13.8167	0.0994106	0.678966	0.852989			13.8167	-1.19045	-1.19372	-0.768521			13.8167	-13.2181	-13.1355	-11.4772
					13.8333	-2.97265	-3.12435	-3.42711			13.8333	-11.486	-11.2777	-9.34816			13.8333	0.193048	-1.87732	0.100178			13.8333	-0.235582	0.603069	0.943777			13.8333	-1.63419	-1.7174	-0.558815			13.8333	-13.3887	-12.932	-11.7465
					13.85	-3.01799	-3.34224	-3.11249			13.85	-10.7902	-11.2865	-9.30093			13.85	0.0687505	-2.11807	0.246372			13.85	0.0211859	0.763317	1.07938			13.85	-2.07135	-1.50641	-0.513962			13.85	-13.7112	-13.0043	-11.8476
					13.8667	-3.14178	-3.65294	-3.64864			13.8667	-10.7608	-11.2158	-9.33871			13.8667	-0.141764	-2.21742	0.427873			13.8667	0.225542	0.756579	0.892151			13.8667	-1.66	-1.46963	-0.582368			13.8667	-13.7877	-13.4123	-11.8564
					13.8833	-2.78459	-3.76595	-3.84037			13.8833	-11.0037	-11.0516	-9.06724			13.8833	-0.118389	-1.5796	0.322111			13.8833	0.292189	0.866974	0.600687			13.8833	-1.47141	-1.84762	-0.594023			13.8833	-13.5669	-13.6692	-11.9288
					13.9	-2.49427	-3.48375	-3.66006			13.9	-11.2669	-11.0596	-9.00553			13.9	-0.0448507	-1.55201	0.0890032			13.9	0.0312818	0.982501	0.669333			13.9	-1.23103	-1.36824	-1.01075			13.9	-13.5732	-13.624	-11.556
					13.9167	-2.7651	-3.47196	-3.78366			13.9167	-11.4748	-10.9854	-9.68764			13.9167	0.224503	-1.57984	0.181168			13.9167	-0.175083	1.04065	0.852867			13.9167	-1.19828	-1.30132	-1.33994			13.9167	-13.5542	-13.2904	-11.3382
					13.9333	-3.03575	-3.65323	-4.17305			13.9333	-11.3446	-11.1586	-9.49735			13.9333	-0.239356	-1.57634	0.126858			13.9333	-0.0794472	1.22686	0.454566			13.9333	-1.21526	-1.3482	-0.87793			13.9333	-13.6654	-12.886	-11.7645
					13.95	-3.00885	-3.39745	-4.19105			13.95	-11.1179	-11.5143	-9.08499			13.95	-0.305464	-1.76349	0.0763112			13.95	0.372586	1.52715	0.51566			13.95	-1.25071	-1.33014	-1.07488			13.95	-13.69	-13.5451	-11.9687
					13.9667	-3.36159	-2.79927	-3.789			13.9667	-11.4112	-11.4684	-9.29919			13.9667	0.589758	-1.27378	0.0980874			13.9667	0.120611	1.27988	0.739637			13.9667	-1.49813	-1.08069	-1.04445			13.9667	-13.392	-14.0506	-12.0806
					13.9833	-3.66054	-2.8997	-3.62436			13.9833	-11.6004	-11.6656	-9.45813			13.9833	0.781466	-1.11854	-0.152773			13.9833	-0.174365	0.681013	1.04359			13.9833	-1.18561	-0.696112	-0.659683			13.9833	-13.4829	-13.9615	-12.1223
					14	-3.429	-3.35189	-3.5222			14	-11.0372	-11.4681	-9.37945			14	0.345457	-1.35821	-0.624403			14	0.462532	0.669214	1.33369			14	-0.744837	-0.933971	-0.795842			14	-13.7204	-13.8734	-11.972
					14.0167	-3.0502	-3.36025	-3.32787			14.0167	-11.2572	-11.2359	-9.44836			14.0167	-0.172469	-1.23546	-0.194375			14.0167	0.407566	0.957614	1.17241			14.0167	-0.404286	-1.03647	-0.581105			14.0167	-13.7997	-13.5357	-11.6948
					14.0333	-3.22025	-3.09103	-3.49704			14.0333	-11.5388	-11.3828	-9.39161			14.0333	-0.704054	-1.14156	0.425803			14.0333	0.0929034	1.24296	1.3338			14.0333	-0.715528	-0.90067	-0.0168067			14.0333	-13.5608	-13.7745	-11.7153
					14.05	-3.43881	-3.55277	-3.3214			14.05	-11.1761	-11.2109	-9.3781			14.05	-0.433689	-1.42519	0.00818004			14.05	-0.176987	0.813335	1.33889			14.05	-0.988807	-1.32481	-0.100149			14.05	-13.5348	-14.0043	-11.9322
					14.0667	-3.31302	-3.69371	-3.54368			14.0667	-11.0999	-11.3041	-9.46955			14.0667	-0.0217617	-1.60981	-0.0805288			14.0667	0.0705591	0.819035	0.962103			14.0667	-0.386873	-1.28981	-0.64481			14.0667	-13.7039	-13.6083	-11.4383
					14.0833	-3.07223	-3.52712	-3.94242			14.0833	-11.1617	-11.4835	-9.51845			14.0833	-0.409719	-1.37337	0.402017			14.0833	0.0700958	0.860876	0.668275			14.0833	-0.253853	-1.02523	-0.762063			14.0833	-14.0768	-13.1667	-11.2695
					14.1	-3.08743	-3.50043	-3.48383			14.1	-11.0188	-11.5607	-9.45867			14.1	-0.501062	-1.08154	0.705344			14.1	-0.158655	0.606585	0.767298			14.1	-0.969333	-0.944404	-0.706442			14.1	-14.1271	-13.279	-11.6325
					14.1167	-3.41016	-3.22686	-3.58581			14.1167	-11.2852	-11.6779	-9.33052			14.1167	-0.450548	-1.21454	0.559464			14.1167	0.180742	0.650003	0.916296			14.1167	-1.30392	-1.28628	-0.785271			14.1167	-13.4862	-13.2623	-11.5417
					14.1333	-3.40933	-2.93579	-3.79367			14.1333	-11.3542	-11.5124	-9.25465			14.1333	-0.472861	-0.805762	0.210633			14.1333	0.0909137	0.691481	0.881628			14.1333	-1.38892	-1.31052	-1.04828			14.1333	-13.5798	-13.2631	-11.6639
					14.15	-3.51108	-3.11693	-4.00856			14.15	-10.6812	-11.6915	-9.12103			14.15	-0.118576	-0.728438	-0.254612			14.15	0.116814	0.976284	0.684444			14.15	-1.67591	-1.35253	-0.845772			14.15	-14.2056	-13.81	-11.6313
					14.1667	-3.70369	-3.418	-4.14793			14.1667	-10.442	-12.16	-9.30256			14.1667	-0.247605	-1.37047	0.151061			14.1667	0.278712	0.760268	1.36739			14.1667	-1.65807	-1.8605	-0.432554			14.1667	-14.1109	-13.577	-11.2354
					14.1833	-3.33338	-3.14204	-3.65522			14.1833	-10.7465	-11.8643	-9.75798			14.1833	-0.609006	-1.3591	0.56326			14.1833	0.0773273	0.571819	1.56318			14.1833	-1.25462	-1.38516	-0.583543			14.1833	-14.0241	-13.7006	-11.4036
					14.2	-3.09675	-3.03051	-3.65817			14.2	-10.9433	-11.6057	-9.78949			14.2	-0.765349	-1.05132	0.295584			14.2	-0.161931	0.560953	1.06275			14.2	-1.63455	-1.34664	-0.687701			14.2	-13.8775	-13.9407	-11.6042
					14.2167	-3.4027	-2.84753	-3.82906			14.2167	-11.033	-11.6538	-9.27693			14.2167	-0.429764	-1.06879	-0.0719567			14.2167	-0.402354	0.861636	0.933873			14.2167	-2.26496	-1.3122	-0.547082			14.2167	-13.6597	-13.643	-11.423
					14.2333	-3.27904	-3.02842	-3.63979			14.2333	-11.2384	-11.4587	-9.1399			14.2333	0.268381	-1.72593	0.10483			14.2333	-0.199003	0.806416	0.746019			14.2333	-2.00629	-1.20763	-0.546795			14.2333	-13.6289	-13.6617	-11.6975
					14.25	-2.62137	-3.49712	-3.62312			14.25	-11.1699	-11.4925	-9.28362			14.25	0.744357	-1.65652	0.146492			14.25	0.505795	0.852719	1.00679			14.25	-1.47164	-1.4908	-0.839426			14.25	-13.7948	-14.2184	-11.9134
					14.2667	-2.58594	-3.40329	-3.57133			14.2667	-10.8945	-11.5356	-9.19711			14.2667	0.866147	-1.13264	0.187326			14.2667	0.479135	1.0169	1.02564			14.2667	-1.35718	-1.50988	-0.84167			14.2667	-13.7992	-14.4257	-11.5544
					14.2833	-2.71725	-3.21541	-3.5461			14.2833	-11.1531	-11.9838	-9.06916			14.2833	0.325824	-1.86694	0.641804			14.2833	0.338126	0.845213	1.2375			14.2833	-1.5141	-1.38443	-0.533645			14.2833	-13.6874	-13.6544	-11.7709
					14.3	-2.69135	-3.5922	-3.46157			14.3	-11.2045	-11.9709	-9.23971			14.3	0.0931053	-2.42085	0.311064			14.3	0.267179	0.98943	1.11594			14.3	-1.35098	-1.48826	-0.340467			14.3	-13.7053	-13.5692	-11.6818
					14.3167	-3.03629	-3.55359	-3.45056			14.3167	-11.0352	-11.6477	-9.61119			14.3167	0.0398565	-1.52792	0.210476			14.3167	0.336981	0.669905	0.93147			14.3167	-1.20542	-1.34261	-0.454158			14.3167	-13.7871	-13.8064	-11.345
					14.3333	-3.10347	-3.24822	-3.72432			14.3333	-10.9296	-11.5679	-9.37952			14.3333	-0.08312	-1.3267	0.192946			14.3333	0.437611	0.290615	0.768993			14.3333	-1.19366	-0.997572	-0.39833			14.3333	-14.1797	-13.8034	-11.8185
					14.35	-3.13988	-3.26417	-3.80636			14.35	-11.0491	-11.2302	-8.72884			14.35	0.115757	-1.48259	-0.153371			14.35	0.370419	0.443178	0.630049			14.35	-1.25347	-1.26258	-0.688938			14.35	-14.1832	-14.0765	-12.0341
					14.3667	-3.11645	-3.48778	-3.96636			14.3667	-10.9143	-11.436	-8.8271			14.3667	-0.00263975	-1.6171	0.154325			14.3667	0.229631	0.461879	0.80924			14.3667	-1.03941	-1.35229	-1.12864			14.3667	-13.9198	-14.4515	-12.1401
					14.3833	-3.14877	-3.66258	-3.83825			14.3833	-10.8771	-11.3433	-9.23707			14.3833	-0.428909	-2.43555	0.355339			14.3833	-0.147907	0.104824	0.51006			14.3833	-0.93401	-1.28637	-0.82623			14.3833	-13.7906	-14.4046	-12.1233
					14.4	-3.08315	-3.38663	-3.55087			14.4	-10.9759	-11.6142	-9.30087			14.4	-0.233252	-1.97572	0.193259			14.4	0.350085	0.242288	0.621261			14.4	-1.09407	-1.49344	-0.876862			14.4	-14.0411	-14.0789	-11.7566
					14.4167	-2.76917	-3.39409	-3.85273			14.4167	-10.8832	-11.9064	-9.55794			14.4167	-0.382604	-1.14154	0.119372			14.4167	0.615318	0.236362	0.456662			14.4167	-0.970272	-1.52521	-1.00474			14.4167	-14.283	-14.5042	-11.6797
					14.4333	-2.83965	-3.53455	-3.82485			14.4333	-10.8194	-11.3845	-9.33076			14.4333	-0.180641	-1.14476	0.0487342			14.4333	0.269108	0.191109	0.323305			14.4333	-1.30607	-1.44612	-0.563299			14.4333	-14.3204	-14.6751	-11.8773
					14.45	-3.17849	-3.52463	-3.29727			14.45	-10.8207	-11.2216	-8.93963			14.45	0.664225	-1.31981	0.222898			14.45	0.355519	0.734165	0.704064			14.45	-1.55069	-1.17531	-0.461762			14.45	-14.5356	-14.1208	-11.7511
					14.4667	-3.30117	-3.13714	-3.41076			14.4667	-11.1547	-11.4412	-8.97254			14.4667	0.232746	-1.66744	0.318722			14.4667	0.23381	0.865757	0.907248			14.4667	-1.69548	-1.39972	-0.778407			14.4667	-14.5642	-14.2155	-11.5812
					14.4833	-3.61401	-3.25013	-3.84698			14.4833	-10.9173	-11.7939	-9.15131			14.4833	-0.0786935	-1.19663	0.249483			14.4833	0.00872086	0.483669	1.01395			14.4833	-1.38879	-1.72267	-0.379516			14.4833	-14.074	-14.1747	-11.6352
					14.5	-3.7643	-3.67575	-3.52113			14.5	-10.5309	-11.4815	-9.46459			14.5	0.162003	-0.77952	0.0751414			14.5	0.00342151	0.763956	0.778072			14.5	-1.06072	-1.47833	-0.297914			14.5	-14.1764	-14.0789	-11.7109
					14.5167	-3.23973	-3.55244	-3.17391			14.5167	-10.7539	-11.3985	-9.36392			14.5167	-0.113518	-1.23838	0.0650273			14.5167	0.227017	1.04712	0.659267			14.5167	-1.38504	-1.36903	-0.825738			14.5167	-14.5804	-14.0492	-12.0708
					14.5333	-2.9725	-3.19078	-3.45608			14.5333	-10.7052	-11.3658	-9.02986			14.5333	-0.0605682	-1.45274	0.0920866			14.5333	0.168012	0.471017	0.854915			14.5333	-1.41321	-0.809961	-0.701407			14.5333	-14.7798	-13.9658	-12.2896
					14.55	-3.12981	-2.71926	-3.74946			14.55	-10.6056	-11.2608	-9.22537			14.55	-0.0332356	-1.58611	0.0327842			14.55	0.146596	0.186732	0.922288			14.55	-1.09707	-0.920194	-0.294376			14.55	-14.5671	-14.1461	-12.1122
					14.5667	-3.22949	-3.20316	-3.47867			14.5667	-10.8715	-11.6543	-9.22946			14.5667	-0.0710067	-1.21241	0.136525			14.5667	0.515997	0.430087	1.09874			14.5667	-1.60579	-1.48588	-0.279132			14.5667	-13.9996	-14.2797	-12.0679
					14.5833	-2.70906	-3.47434	-3.62831			14.5833	-11.0353	-11.6626	-8.74859			14.5833	0.0479983	-1.50872	0.223785			14.5833	0.387691	0.646092	1.32706			14.5833	-1.82897	-1.02881	-0.903107			14.5833	-13.7171	-14.5706	-11.8975
					14.6	-2.54248	-3.41344	-3.98322			14.6	-11.0374	-11.2368	-8.97583			14.6	0.00988287	-1.82437	0.390351			14.6	0.00752084	0.36365	1.23891			14.6	-1.1255	-0.960393	-0.939726			14.6	-13.8875	-14.4022	-11.8338
					14.6167	-2.95982	-3.33862	-3.4817			14.6167	-10.7335	-11.1839	-9.28786			14.6167	-0.0314942	-1.49773	0.201213			14.6167	-0.0340588	0.0555003	1.06764			14.6167	-1.19976	-1.21221	-0.80274			14.6167	-14.2095	-14.1076	-11.95
					14.6333	-2.71418	-2.99829	-3.12008			14.6333	-10.6453	-11.8968	-9.21959			14.6333	-0.204859	-1.56374	-0.0301623			14.6333	0.169134	0.412462	0.752447			14.6333	-1.40028	-1.42367	-1.06881			14.6333	-14.4021	-14.0681	-11.9412
					14.65	-2.70957	-3.30621	-3.42021			14.65	-10.9783	-11.7747	-9.2924			14.65	-0.169424	-1.04911	0.151768			14.65	-0.00138662	0.549949	0.494218			14.65	-1.28602	-1.62028	-1.16663			14.65	-14.5722	-13.8893	-12.2139
					14.6667	-2.81161	-3.39341	-3.61636			14.6667	-10.7555	-11.6229	-9.61272			14.6667	-0.128641	-0.908409	0.147093			14.6667	-0.116927	0.730292	0.580289			14.6667	-0.798542	-1.10877	-1.01967			14.6667	-14.3924	-13.7763	-12.1262
					14.6833	-3.11012	-3.11368	-3.76109			14.6833	-10.7296	-11.7022	-9.40355			14.6833	-0.198886	-1.50161	0.0674808			14.6833	0.138867	1.08997	0.741956			14.6833	-1.0879	-0.933492	-0.400912			14.6833	-14.0218	-13.904	-11.6021
					14.7	-3.23265	-2.96558	-3.42448			14.7	-11.1262	-11.1671	-8.96134			14.7	0.159971	-1.46414	0.374618			14.7	-0.070119	1.01237	0.713976			14.7	-1.65881	-1.46351	-0.162282			14.7	-14.1093	-14.0701	-11.1105
					14.7167	-2.74116	-3.4108	-2.9863			14.7167	-11.1744	-11.0915	-9.03146			14.7167	0.506303	-1.28232	0.609734			14.7167	-0.099663	0.772677	0.57141			14.7167	-1.14121	-1.19462	-0.305367			14.7167	-14.4132	-14.2547	-11.1234
					14.7333	-2.75335	-3.77383	-3.28695			14.7333	-10.885	-11.3291	-9.19091			14.7333	0.614096	-1.548	0.379681			14.7333	0.126722	0.763844	0.845088			14.7333	-0.976336	-0.684081	-0.649907			14.7333	-14.1499	-14.1277	-11.5964
					14.75	-2.86285	-3.52632	-3.41599			14.75	-10.842	-11.5579	-9.3384			14.75	0.116414	-1.51598	0.0606482			14.75	0.0575966	1.30095	0.870536			14.75	-1.52263	-1.06817	-0.664889			14.75	-13.9198	-14.0488	-11.5183
					14.7667	-2.76955	-3.62836	-3.54151			14.7667	-11.1604	-11.628	-9.18607			14.7667	-0.177648	-1.21518	0.00124769			14.7667	0.210571	1.1062	1.23266			14.7667	-1.23325	-1.53418	-0.683312			14.7667	-13.9328	-13.9067	-11.4501
					14.7833	-2.55012	-3.48515	-3.68052			14.7833	-11.312	-11.4839	-9.04602			14.7833	-0.0351711	-0.761742	0.478687			14.7833	0.393507	0.571157	1.34786			14.7833	-0.783574	-1.6776	-0.946152			14.7833	-13.9343	-14.1892	-11.8563
					14.8	-2.78939	-3.37662	-3.71098			14.8	-11.4089	-11.5863	-8.99387			14.8	-0.332417	-1.01526	0.611627			14.8	0.582666	1.00302	0.549286			14.8	-1.09049	-1.0155	-1.02707			14.8	-14.2547	-14.622	-12.0085
					14.8167	-2.7588	-3.57783	-3.31631			14.8167	-11.044	-11.7354	-9.35896			14.8167	0.0793727	-1.38488	0.134689			14.8167	0.192948	1.06187	0.509501			14.8167	-1.25575	-1.19443	-1.02326			14.8167	-14.8214	-14.391	-11.6528
					14.8333	-2.6439	-3.02422	-2.95377			14.8333	-10.9487	-11.4295	-9.27229			14.8333	0.507751	-1.21452	0.395731			14.8333	-0.0742236	0.861909	0.759531			14.8333	-1.50324	-2.10067	-1.04102			14.8333	-14.5258	-14.249	-11.311
					14.85	-3.14727	-3.1783	-3.23141			14.85	-10.7326	-11.5396	-8.78374			14.85	0.48774	-1.53564	0.499936			14.85	-0.0330587	0.686936	0.787504			14.85	-1.99069	-1.67945	-1.016			14.85	-14.1003	-14.1985	-11.173
					14.8667	-3.22435	-3.76685	-3.88586			14.8667	-10.4523	-11.7453	-9.16579			14.8667	-0.451891	-1.37923	0.250458			14.8667	-0.356686	0.546903	0.889308			14.8667	-1.7256	-0.873547	-0.643129			14.8667	-14.3045	-14.5287	-11.3999
					14.8833	-3.14067	-3.13309	-4.10701			14.8833	-10.6452	-11.6538	-9.30425			14.8833	-0.705102	-1.32485	0.270509			14.8833	0.0810853	0.881511	1.13763			14.8833	-1.59501	-0.815814	-0.558214			14.8833	-14.2236	-14.4059	-11.8745
					14.9	-3.07963	-2.95292	-3.84618			14.9	-10.7105	-11.4856	-8.90866			14.9	-0.036204	-1.77052	0.0138732			14.9	0.377077	1.05462	0.957235			14.9	-1.49823	-1.47197	-0.210399			14.9	-13.846	-14.3163	-11.6745
					14.9167	-3.23961	-3.33503	-3.64186			14.9167	-10.592	-11.1986	-8.86523			14.9167	-0.056792	-1.16303	0.27115			14.9167	0.333281	0.746813	0.699353			14.9167	-1.12653	-1.38934	-0.248071			14.9167	-13.7851	-14.4678	-11.6967
					14.9333	-3.48572	-3.55769	-3.4334			14.9333	-10.57	-11.536	-9.09716			14.9333	-0.0875712	-0.730518	0.311786			14.9333	0.246129	0.642058	0.76164			14.9333	-1.07202	-1.0349	-0.788981			14.9333	-14.2638	-14.4669	-11.8959
					14.95	-3.15629	-3.64772	-3.29205			14.95	-10.7519	-11.7476	-9.24421			14.95	-0.0979616	-1.04687	0.0373601			14.95	-0.0225633	0.946258	1.15634			14.95	-1.00219	-0.97947	-0.790939			14.95	-14.4182	-14.3086	-11.7757
					14.9667	-2.90264	-3.32673	-3.39304			14.9667	-10.6658	-11.6121	-9.28954			14.9667	-0.166879	-1.51334	0.553654			14.9667	0.0847828	0.947929	1.18512			14.9667	-1.29694	-1.2109	-0.479416			14.9667	-14.3017	-13.9937	-11.6827
					14.9833	-3.15911	-3.23533	-3.35831			14.9833	-10.7668	-11.7706	-9.43402			14.9833	0.132064	-1.74106	0.809947			14.9833	0.276058	1.06787	0.586114			14.9833	-1.86876	-1.41792	-0.649134			14.9833	-14.6415	-14.1958	-11.7858
					15	-3.3562	-3.52925	-3.07899			15	-10.6601	-12.1433	-9.57816			15	-0.179061	-1.79366	0.463675			15	0.539212	0.819392	0.549673			15	-2.21978	-1.21469	-1.16551			15	-14.6608	-14.1538	-11.8816
					15.0167	-3.41503	-3.7606	-3.18039			15.0167	-10.2399	-11.896	-9.26425			15.0167	-0.462222	-2.10387	0.10123			15.0167	0.862746	0.616816	0.81638			15.0167	-2.02459	-1.39075	-1.32663			15.0167	-14.2242	-13.9097	-11.8314
					15.0333	-3.35969	-3.68944	-3.32879			15.0333	-10.7978	-11.3922	-8.88999			15.0333	0.184417	-2.06534	0.0533936			15.0333	0.883572	0.979617	0.799237			15.0333	-1.40574	-1.67616	-1.26986			15.0333	-14.1108	-14.0469	-11.8997
					15.05	-3.50633	-3.70997	-3.27464			15.05	-11.027	-11.6106	-8.86668			15.05	0.229964	-1.23872	0.139255			15.05	0.669922	0.780816	0.658727			15.05	-1.60341	-1.63598	-1.28252			15.05	-14.1265	-14.2277	-11.7387
					15.0667	-3.28536	-3.5171	-3.5598			15.0667	-10.5323	-11.7848	-8.80948			15.0667	-0.152773	-1.21123	0.229076			15.0667	0.311347	0.624155	0.872262			15.0667	-1.70419	-2.03347	-1.19576			15.0667	-14.2353	-14.1243	-11.9066
					15.0833	-2.74512	-3.36599	-3.60986			15.0833	-10.7006	-11.3997	-9.00983			15.0833	-0.318332	-2.3011	0.300616			15.0833	0.276491	1.11148	1.03157			15.0833	-0.864725	-1.6951	-0.8686			15.0833	-14.2792	-14.3412	-11.9651
					15.1	-2.8869	-3.70333	-3.60238			15.1	-10.7808	-11.3208	-9.40098			15.1	-0.142147	-2.59312	0.409759			15.1	0.394279	1.3694	0.78565			15.1	-0.520168	-1.00593	-0.919603			15.1	-14.1908	-14.2723	-11.557
					15.1167	-3.17902	-3.50105	-3.43805			15.1167	-10.5213	-11.4987	-9.52049			15.1167	-0.373785	-2.01832	0.521268			15.1167	0.15333	1.11538	0.680498			15.1167	-0.613551	-0.937144	-1.08088			15.1167	-14.3429	-14.0675	-11.84
					15.1333	-3.39686	-3.23833	-3.03313			15.1333	-10.9113	-11.5254	-9.69792			15.1333	-0.290745	-1.49817	0.404581			15.1333	0.0496578	0.926541	0.835308			15.1333	-1.15286	-1.14065	-1.07397			15.1333	-14.5706	-14.2792	-12.0888
					15.15	-3.45896	-3.40194	-2.924			15.15	-11.0627	-11.678	-9.5292			15.15	0.164602	-1.9249	0.157283			15.15	0.109644	0.974251	0.796451			15.15	-1.88795	-1.43797	-1.02903			15.15	-14.7344	-14.2341	-11.7548
					15.1667	-3.56452	-3.24998	-2.76883			15.1667	-10.8951	-11.7303	-9.18871			15.1667	0.0133509	-2.20856	-0.267207			15.1667	0.0137633	0.891899	0.944303			15.1667	-1.89217	-0.8908	-1.01545			15.1667	-14.5384	-14.4649	-11.4493
					15.1833	-3.01261	-3.19746	-3.22282			15.1833	-11.3591	-11.5157	-9.2009			15.1833	0.0154961	-1.77277	-0.269465			15.1833	-0.224652	0.80448	1.2992			15.1833	-1.41937	-1.25064	-1.14816			15.1833	-14.4699	-14.5827	-11.5306
					15.2	-2.54329	-3.34645	-3.54281			15.2	-10.6282	-11.1987	-9.2784			15.2	-0.0354082	-1.50246	0.138041			15.2	-0.159423	0.856833	1.49726			15.2	-1.18201	-1.58449	-0.94335			15.2	-14.4745	-14.4414	-11.5731
					15.2167	-2.55175	-3.75433	-3.45234			15.2167	-10.3889	-11.3148	-9.16118			15.2167	-0.456939	-1.13648	0.154275			15.2167	0.169529	0.894842	1.59608			15.2167	-1.20364	-0.724555	-0.424812			15.2167	-14.6391	-14.5493	-11.4462
					15.2333	-2.74536	-3.85341	-3.57279			15.2333	-11.232	-11.5238	-9.06525			15.2333	-0.691342	-1.6865	0.253477			15.2333	0.0967161	0.735786	1.17243			15.2333	-1.28102	-0.798828	-0.403119			15.2333	-14.6783	-14.6581	-11.7992
					15.25	-2.86604	-3.52511	-3.58698			15.25	-11.4348	-11.495	-8.99532			15.25	-1.11741	-1.52078	0.118645			15.25	0.102691	0.694872	1.34335			15.25	-1.26157	-1.46707	-0.816158			15.25	-14.5632	-14.8478	-12.1707
					15.2667	-2.88161	-3.48717	-3.29374			15.2667	-11.343	-11.4073	-9.12674			15.2667	-1.21514	-1.02686	-0.0796591			15.2667	0.409181	0.903684	1.41006			15.2667	-0.882234	-1.14508	-0.720957			15.2667	-14.5001	-15.049	-11.6251
					15.2833	-3.39261	-3.19069	-3.14611			15.2833	-11.3082	-11.3991	-9.27183			15.2833	-0.613455	-1.18861	-0.0733111			15.2833	0.205952	0.847811	1.04785			15.2833	-1.34353	-1.19487	-0.811208			15.2833	-14.5888	-14.7944	-11.2454
					15.3	-3.55412	-2.92912	-3.13015			15.3	-11.267	-11.5354	-9.3318			15.3	0.0467427	-1.20472	0.0165702			15.3	0.166688	0.48109	1.07694			15.3	-1.88362	-1.01026	-1.06198			15.3	-15.0991	-14.6727	-11.6925
					15.3167	-3.43578	-3.4503	-2.95054			15.3167	-11.3165	-11.4748	-9.50835			15.3167	0.222294	-1.69691	0.169793			15.3167	0.235941	0.633885	0.890351			15.3167	-0.964018	-0.885833	-0.939486			15.3167	-15.0664	-14.9798	-11.7592
					15.3333	-3.26471	-3.87854	-3.06497			15.3333	-11.1295	-11.8392	-9.61519			15.3333	0.0136332	-1.58917	0.230701			15.3333	0.0398055	1.0997	0.823303			15.3333	-0.707965	-1.38542	-0.670778			15.3333	-14.9014	-14.6504	-11.6753
					15.35	-3.03865	-3.5235	-3.69571			15.35	-10.4922	-11.9958	-9.12731			15.35	0.456613	-1.39397	0.255177			15.35	-0.142334	1.0654	1.06229			15.35	-1.31124	-1.48216	-0.298502			15.35	-14.5937	-14.2229	-11.9113
					15.3667	-3.4203	-3.23655	-3.50088			15.3667	-10.4722	-11.9152	-8.90097			15.3667	0.569956	-1.0993	0.0267133			15.3667	-0.228699	1.12065	1.16981			15.3667	-1.20214	-1.9639	-0.723325			15.3667	-14.2779	-14.5616	-11.5472
					15.3833	-3.33584	-3.16979	-2.80614			15.3833	-10.9627	-11.925	-9.08974			15.3833	-0.0895289	-1.35188	-0.0501624			15.3833	-0.00290228	1.17758	1.12342			15.3833	-1.04722	-1.94284	-1.15667			15.3833	-14.4018	-14.8215	-11.3652
					15.4	-3.07744	-3.37284	-3.0871			15.4	-10.9105	-11.9595	-9.30068			15.4	-0.826171	-2.06922	0.117844			15.4	0.375812	0.749143	0.966481			15.4	-1.47245	-1.31813	-1.1662			15.4	-14.1325	-14.6009	-11.5037
					15.4167	-3.27233	-3.87539	-3.50907			15.4167	-10.8642	-11.715	-9.59936			15.4167	-0.447585	-1.95252	0.268258			15.4167	0.185625	0.719366	0.99015			15.4167	-1.21949	-1.08552	-0.824006			15.4167	-14.0032	-14.4803	-11.2125
					15.4333	-2.96996	-3.83872	-3.62059			15.4333	-11.2181	-11.1926	-9.34973			15.4333	-0.14631	-1.9511	0.218949			15.4333	0.382761	1.06577	1.41105			15.4333	-1.35998	-1.13255	-0.74675			15.4333	-14.2712	-14.6055	-11.311
					15.45	-3.07293	-3.73998	-3.46511			15.45	-11.0581	-11.464	-9.22359			15.45	-0.202286	-2.01811	0.359592			15.45	0.592601	0.90374	1.31087			15.45	-1.72743	-1.0668	-1.16664			15.45	-14.3148	-14.7398	-11.6608
					15.4667	-3.0831	-3.57635	-3.2995			15.4667	-10.9862	-11.7408	-9.18843			15.4667	0.0374482	-1.60748	0.651197			15.4667	0.285382	0.50204	0.972071			15.4667	-2.01114	-1.2641	-0.845759			15.4667	-14.2049	-14.5918	-11.8162
					15.4833	-3.10658	-3.69784	-3.30043			15.4833	-11.4876	-12.0436	-9.29855			15.4833	-0.270607	-1.72155	0.652703			15.4833	0.185423	0.797266	0.808493			15.4833	-1.67171	-1.08323	-0.763966			15.4833	-14.5961	-14.9829	-11.6724
					15.5	-3.16813	-4.11215	-3.49278			15.5	-11.7335	-12.1981	-9.35934			15.5	-0.139335	-1.11357	0.630491			15.5	0.218339	1.14776	1.07683			15.5	-0.907857	-0.392618	-1.00927			15.5	-14.6859	-15.3229	-11.8108
					15.5167	-2.98507	-3.90911	-3.93226			15.5167	-11.3747	-12.113	-9.36684			15.5167	0.126824	-0.839161	0.486104			15.5167	0.286208	1.03054	1.22633			15.5167	-0.888897	-0.601709	-1.11714			15.5167	-14.2091	-14.7893	-11.9491
					15.5333	-2.59616	-3.70764	-4.20411			15.5333	-11.0675	-11.7925	-9.39057			15.5333	-0.0877601	-1.36809	0.175246			15.5333	0.0809859	1.19883	0.563503			15.5333	-0.597698	-0.937722	-0.774498			15.5333	-14.0636	-14.7978	-11.8476
					15.55	-2.31966	-3.38981	-3.98121			15.55	-10.9967	-11.8498	-9.14234			15.55	-0.36756	-0.98392	-0.129489			15.55	-0.176626	1.10085	0.427621			15.55	-0.581021	-1.05637	-0.532449			15.55	-14.3013	-15.0065	-11.9036
					15.5667	-2.4894	-3.35403	-3.87605			15.5667	-11.0026	-12.1278	-9.09135			15.5667	-0.203259	-0.758746	-0.0833782			15.5667	-0.130253	1.01746	0.839773			15.5667	-1.1426	-1.2552	-0.937459			15.5667	-14.3964	-15.0331	-11.8369
					15.5833	-2.81424	-3.64126	-3.55404			15.5833	-10.6875	-11.514	-9.1559			15.5833	0.0680479	-1.06574	0.062809			15.5833	-0.144489	1.01449	1.23443			15.5833	-1.64977	-1.52538	-0.774471			15.5833	-14.567	-15.1044	-11.7697
					15.6	-3.0693	-3.43964	-3.41647			15.6	-10.5129	-10.9073	-9.33669			15.6	0.144483	-1.39111	0.0701444			15.6	-0.17183	0.889206	1.40723			15.6	-1.10153	-1.59118	-0.427624			15.6	-14.6878	-14.6601	-11.847
					15.6167	-3.05617	-2.96597	-3.76646			15.6167	-10.7628	-11.5765	-9.42642			15.6167	-0.0180259	-1.71084	-0.0917712			15.6167	0.0845037	0.678859	1.09221			15.6167	-0.811965	-1.29815	-0.766341			15.6167	-14.5164	-14.2042	-11.9488
					15.6333	-2.92316	-3.11825	-3.34571			15.6333	-11.0276	-12.2224	-9.10644			15.6333	-0.0734034	-2.24098	-0.176882			15.6333	0.165532	0.416383	0.665571			15.6333	-1.04589	-1.18578	-1.032			15.6333	-14.4139	-14.1825	-11.8839
					15.65	-3.05813	-3.42936	-3.3862			15.65	-11.0974	-11.7246	-9.13673			15.65	-0.0526203	-2.0256	0.0822862			15.65	0.446432	0.568308	0.791411			15.65	-1.21652	-1.33895	-1.1076			15.65	-14.4241	-14.3479	-11.7571
					15.6667	-3.4598	-3.19236	-3.82553			15.6667	-10.8464	-11.6758	-9.50368			15.6667	-0.095924	-1.38462	0.30407			15.6667	0.578712	0.709988	1.19671			15.6667	-1.47877	-1.49312	-1.08542			15.6667	-14.502	-14.4705	-11.5638
					15.6833	-3.00252	-3.21135	-3.79267			15.6833	-10.7669	-11.5074	-9.71453			15.6833	-0.144081	-1.41675	0.233117			15.6833	0.370693	0.802487	1.11594			15.6833	-1.12878	-1.38592	-0.671298			15.6833	-14.4472	-14.6934	-11.3157
					15.7	-2.74612	-3.19797	-3.39145			15.7	-10.8851	-11.4854	-9.58634			15.7	-0.0349641	-1.53938	-0.0679643			15.7	0.153495	0.499732	1.19677			15.7	-1.0958	-1.13504	-0.478149			15.7	-14.8294	-14.6033	-11.455
					15.7167	-3.08505	-3.09891	-3.17236			15.7167	-10.9052	-11.6773	-9.3378			15.7167	0.0539993	-1.35804	-0.31738			15.7167	-0.0551446	0.505668	1.35599			15.7167	-0.904326	-1.01304	-0.540092			15.7167	-14.4867	-14.5069	-11.467
					15.7333	-2.98795	-3.6086	-3.18336			15.7333	-10.7908	-11.7668	-9.59406			15.7333	0.11147	-0.864292	-0.474028			15.7333	0.11547	0.754654	1.50714			15.7333	-1.01601	-1.3782	-0.289314			15.7333	-14.3073	-14.6862	-11.5118
					15.75	-3.12125	-3.49616	-3.61601			15.75	-10.6024	-12.0631	-9.62678			15.75	-0.118384	-0.640913	-0.189248			15.75	0.276745	0.583347	1.27794			15.75	-1.10963	-1.53726	-0.35617			15.75	-14.5693	-14.8604	-11.5096
					15.7667	-3.56047	-3.10567	-4.01916			15.7667	-10.2643	-11.5846	-9.32465			15.7667	-0.371293	-1.39692	-0.0151002			15.7667	0.0555483	0.5309	0.79804			15.7667	-0.918746	-1.77385	-0.587213			15.7667	-14.4208	-14.7256	-11.723
					15.7833	-3.22217	-3.27016	-3.78831			15.7833	-10.4632	-11.3375	-9.3152			15.7833	-0.313922	-1.46556	0.140596			15.7833	0.149403	0.706686	0.731734			15.7833	-1.04046	-1.46517	-0.578368			15.7833	-14.4877	-14.1718	-11.8182
					15.8	-2.9967	-3.05172	-4.11621			15.8	-10.9824	-11.8252	-9.45385			15.8	-0.336322	-1.34486	0.49249			15.8	0.374124	0.720012	0.724504			15.8	-1.20764	-0.968286	-0.689834			15.8	-14.4578	-14.3806	-11.3409
					15.8167	-3.12999	-2.84125	-4.03119			15.8167	-10.7866	-11.9144	-9.34204			15.8167	-0.361365	-1.34589	0.190478			15.8167	0.0673972	0.768733	0.985359			15.8167	-1.50666	-0.726146	-0.573413			15.8167	-14.7156	-14.9187	-11.2655
					15.8333	-3.56546	-3.19981	-3.70409			15.8333	-10.6983	-11.4553	-9.38863			15.8333	-0.475289	-1.08123	0.236588			15.8333	0.202304	0.486792	1.18465			15.8333	-1.20942	-0.935337	-0.214225			15.8333	-15.0953	-14.8643	-11.2181
					15.85	-3.82902	-3.52531	-3.91257			15.85	-10.7009	-11.073	-9.67468			15.85	-0.201893	-1.30006	0.426651			15.85	0.483612	-0.356387	0.969359			15.85	-1.18402	-1.06797	-0.103536			15.85	-14.8222	-14.8052	-11.2722
					15.8667	-3.30811	-3.52998	-3.79709			15.8667	-10.5878	-11.3739	-9.43956			15.8667	-0.143265	-1.43207	-0.162938			15.8667	0.19845	-0.183923	0.829686			15.8667	-1.50244	-0.99595	-0.464656			15.8667	-14.4206	-14.746	-11.9144
					15.8833	-3.13715	-3.51087	-3.57312			15.8833	-10.9734	-11.8277	-9.18295			15.8833	-0.286955	-1.80982	-0.0712495			15.8833	0.234394	0.805635	0.784852			15.8833	-1.29653	-0.985188	-0.733113			15.8833	-14.4938	-14.7804	-11.9669
					15.9	-3.09882	-3.27963	-3.98384			15.9	-11.2314	-11.6824	-9.2681			15.9	0.090492	-1.57811	-0.0621576			15.9	0.221644	1.06013	0.808419			15.9	-1.36407	-0.842756	-1.02244			15.9	-14.2787	-14.7092	-11.5308
					15.9167	-3.0274	-3.10391	-3.73227			15.9167	-11.0792	-11.6295	-9.34817			15.9167	0.60835	-1.13757	-0.278682			15.9167	0.242461	0.870921	1.05395			15.9167	-1.52437	-1.41836	-1.12325			15.9167	-14.2127	-14.7119	-11.7292
					15.9333	-2.88682	-3.14534	-3.26885			15.9333	-10.8745	-11.5676	-9.27287			15.9333	0.161847	-1.52104	0.141832			15.9333	0.0163215	0.810003	0.905322			15.9333	-1.04454	-1.49871	-0.932187			15.9333	-14.7728	-14.7058	-11.836
					15.95	-2.98726	-3.12585	-3.60826			15.95	-10.9524	-11.1889	-9.43732			15.95	-0.367916	-2.01241	0.330241			15.95	-0.312116	0.779588	0.556258			15.95	-1.00101	-1.86084	-0.737578			15.95	-14.7575	-14.9271	-11.9597
					15.9667	-2.86313	-3.31059	-4.06814			15.9667	-11.0313	-11.0165	-9.45912			15.9667	-0.183905	-2.19991	0.0751514			15.9667	-0.326804	0.567411	0.297259			15.9667	-1.32548	-1.99266	-0.85605			15.9667	-14.2975	-15.1021	-12.1632
					15.9833	-2.87274	-3.00968	-4.46792			15.9833	-11.3349	-11.4858	-9.3435			15.9833	-0.0247668	-2.22868	-0.0498456			15.9833	-0.280761	0.515577	0.647896			15.9833	-1.42111	-1.17978	-1.16545			15.9833	-14.4605	-14.6139	-11.8047
					16	-3.62971	-3.35568	-4.07407			16	-11.4314	-11.7509	-9.50354			16	0.0635452	-2.26	0.393641			16	-0.19891	0.780283	0.886254			16	-1.29522	-1.16425	-1.32627			16	-14.424	-14.3807	-11.5321
					16.0167	-3.67515	-3.23107	-3.61537			16.0167	-10.8034	-11.55	-9.67745			16.0167	0.0103963	-1.92633	0.765719			16.0167	-0.186333	1.08719	0.710157			16.0167	-0.986371	-1.36222	-1.27714			16.0167	-14.297	-14.1495	-11.7829
					16.0333	-3.27589	-2.66169	-3.64515			16.0333	-10.7823	-11.1584	-9.49786			16.0333	0.51317	-1.43983	0.240087			16.0333	0.176509	1.14298	0.715707			16.0333	-0.837889	-1.43225	-0.962005			16.0333	-14.5974	-14.2396	-11.8378
					16.05	-3.16489	-3.46981	-3.82126			16.05	-10.9692	-11.0817	-9.3304			16.05	0.628558	-1.45707	-0.215624			16.05	0.333767	0.54086	0.785553			16.05	-1.32193	-1.69284	-0.578265			16.05	-14.5164	-14.3003	-11.5623
					16.0667	-2.79174	-3.22884	-3.973			16.0667	-11.103	-11.5505	-9.553			16.0667	0.187101	-1.69598	-0.0901467			16.0667	0.342515	0.680566	0.934273			16.0667	-1.04044	-1.36482	-0.577025			16.0667	-14.5078	-14.5296	-11.6787
					16.0833	-2.78811	-2.77238	-3.61876			16.0833	-11.101	-11.1577	-9.31973			16.0833	-0.0177695	-2.09056	0.0619077			16.0833	0.201552	0.989104	0.63673			16.0833	-0.934653	-1.39532	-0.760759			16.0833	-14.3856	-14.972	-11.9462
					16.1	-3.18674	-3.46252	-3.12503			16.1	-10.8804	-10.6803	-9.04181			16.1	0.0877455	-2.51619	0.397443			16.1	0.164406	1.01384	0.392962			16.1	-1.20815	-1.57277	-1.09911			16.1	-14.1938	-14.8863	-11.7323
					16.1167	-3.36065	-3.86386	-3.82829			16.1167	-10.7217	-11.0348	-9.03389			16.1167	0.408672	-2.00039	0.0420662			16.1167	0.219094	1.12211	0.338674			16.1167	-0.968312	-1.2996	-1.58817			16.1167	-14.2527	-14.7403	-11.3416
					16.1333	-3.03693	-3.67076	-4.64775			16.1333	-10.6399	-11.4632	-9.06548			16.1333	0.62952	-1.50135	-0.0426807			16.1333	0.167524	0.750614	0.820025			16.1333	-1.26217	-1.58509	-1.55993			16.1333	-13.9477	-14.6742	-11.2577
					16.15	-2.99998	-3.59841	-4.19397			16.15	-10.7596	-11.5706	-9.3654			16.15	0.632469	-1.98652	0.1694			16.15	0.427972	0.310747	1.06941			16.15	-1.18264	-1.84027	-1.14667			16.15	-14.2428	-15.0855	-11.362
					16.1667	-3.08538	-3.65981	-3.84492			16.1667	-11.0386	-11.4335	-9.34383			16.1667	0.126151	-2.35604	-0.189662			16.1667	0.524627	0.280495	0.758437			16.1667	-0.816501	-1.3408	-0.932598			16.1667	-14.7919	-15.2455	-11.129
					16.1833	-2.9289	-3.26151	-3.92617			16.1833	-11.0169	-11.6328	-9.19274			16.1833	-0.0765426	-1.81728	0.452819			16.1833	0.57082	0.462853	0.958972			16.1833	-1.21587	-0.963402	-0.854925			16.1833	-14.666	-15.0512	-11.3136
					16.2	-3.0043	-2.91312	-4.25563			16.2	-10.8463	-11.4918	-9.31622			16.2	-0.306208	-1.54174	0.499552			16.2	0.388272	0.527298	0.74894			16.2	-1.55389	-1.50207	-0.980615			16.2	-14.313	-14.803	-11.6253
					16.2167	-2.8715	-3.22121	-4.0737			16.2167	-11.271	-10.8075	-9.02183			16.2167	-0.558622	-1.81502	-0.121912			16.2167	0.0952834	0.619235	0.68439			16.2167	-1.36715	-1.67995	-1.24183			16.2167	-14.0756	-14.5327	-11.4966
					16.2333	-2.97036	-3.17163	-3.69515			16.2333	-11.1051	-10.9762	-8.77121			16.2333	-0.480577	-1.822	0.388411			16.2333	0.26194	1.00695	0.897869			16.2333	-1.29529	-1.19623	-1.12225			16.2333	-14.0118	-14.6432	-11.4962
					16.25	-3.43471	-2.95193	-3.96571			16.25	-11.1492	-11.025	-9.08704			16.25	0.150241	-1.79362	0.555551			16.25	0.414558	0.922655	0.771972			16.25	-1.26599	-1.35331	-1.19853			16.25	-13.835	-14.6892	-11.5261
					16.2667	-3.05048	-3.19239	-4.16937			16.2667	-11.3234	-10.6419	-9.22705			16.2667	0.736147	-1.45891	0.273313			16.2667	0.350148	0.824918	0.74604			16.2667	-1.27692	-1.26427	-1.66469			16.2667	-14.1659	-14.4464	-11.4729
					16.2833	-2.77095	-3.35299	-3.68903			16.2833	-10.5496	-10.8588	-9.15932			16.2833	0.0358035	-1.5149	0.263995			16.2833	0.405583	0.901556	1.15199			16.2833	-0.956059	-0.927291	-1.21573			16.2833	-14.6874	-14.6815	-11.5864
					16.3	-3.4285	-3.61669	-3.18574			16.3	-10.1786	-11.4208	-9.15711			16.3	-0.204075	-1.5766	0.214903			16.3	0.668357	0.491335	1.26911			16.3	-0.901493	-0.95335	-0.862811			16.3	-14.5461	-15.2245	-11.686
					16.3167	-3.3582	-3.45915	-3.40109			16.3167	-10.715	-11.6439	-9.16265			16.3167	0.419076	-1.53654	0.330556			16.3167	0.508743	0.499287	1.07206			16.3167	-1.34029	-0.980495	-0.657625			16.3167	-13.9682	-14.7503	-11.5138
					16.3333	-2.8821	-3.24283	-3.58412			16.3333	-11.0348	-11.3735	-9.36891			16.3333	0.285971	-1.92261	0.196377			16.3333	0.237308	0.706698	1.22114			16.3333	-1.20602	-1.2722	-0.480514			16.3333	-13.9417	-14.3756	-11.8677
					16.35	-2.95802	-3.37532	-3.30903			16.35	-10.9905	-11.2553	-9.33846			16.35	0.0409398	-1.93528	-0.00661273			16.35	0.284927	0.739502	1.17659			16.35	-1.15521	-1.26077	-1.11363			16.35	-14.2352	-14.34	-12.1711
					16.3667	-3.41893	-3.62303	-3.55928			16.3667	-11.0128	-11.2415	-9.07011			16.3667	0.160742	-1.71788	0.131517			16.3667	0.283816	0.879842	0.836316			16.3667	-1.27516	-1.57148	-1.34839			16.3667	-14.4308	-14.4294	-11.6553
					16.3833	-3.19128	-3.73307	-3.82762			16.3833	-11.0412	-10.9422	-8.99937			16.3833	0.122557	-1.57798	0.468215			16.3833	0.608135	0.665931	0.810762			16.3833	-0.836845	-1.87445	-1.22705			16.3833	-14.7472	-14.5968	-11.2877
					16.4	-2.67031	-3.38395	-3.45797			16.4	-10.9335	-11.1753	-9.20758			16.4	0.26378	-1.64099	0.377862			16.4	0.931379	0.907256	1.06129			16.4	-1.08035	-1.31859	-0.749616			16.4	-14.7144	-14.6812	-11.6248
					16.4167	-2.68455	-3.31957	-3.70818			16.4167	-11.1039	-11.6251	-9.245			16.4167	-0.156398	-1.85264	0.209523			16.4167	0.571317	1.02221	1.17854			16.4167	-1.90705	-1.09658	-0.511973			16.4167	-14.3002	-14.6523	-11.7163
					16.4333	-3.00803	-3.5015	-3.773			16.4333	-10.8485	-11.4123	-9.35237			16.4333	-0.558574	-2.1982	0.299944			16.4333	0.318348	0.714359	1.21181			16.4333	-1.77096	-0.983596	-0.595536			16.4333	-13.8923	-14.7443	-11.3321
					16.45	-3.45513	-3.23581	-3.12571			16.45	-10.6277	-11.4471	-9.43097			16.45	-0.623025	-1.90606	0.125619			16.45	0.676922	0.743708	0.98305			16.45	-1.55397	-0.958403	-0.722279			16.45	-14.0942	-14.7653	-11.4139
					16.4667	-3.3475	-2.78528	-3.32969			16.4667	-11.0184	-11.7465	-9.07228			16.4667	-0.225974	-1.78407	-0.0250665			16.4667	0.862274	0.958816	0.821955			16.4667	-1.63417	-1.48072	-0.784535			16.4667	-14.2094	-14.6486	-11.7073
					16.4833	-2.94967	-2.92824	-3.98402			16.4833	-11.3093	-11.7493	-8.98713			16.4833	0.203053	-1.4746	-0.134045			16.4833	0.966386	1.38683	0.830741			16.4833	-1.8797	-1.32862	-0.336096			16.4833	-14.0661	-14.5958	-11.8402
					16.5	-2.93723	-3.32438	-4.04195			16.5	-11.4771	-11.505	-9.10007			16.5	-0.241346	-1.44293	0.0439961			16.5	0.864356	1.30136	1.06628			16.5	-1.94737	-0.582199	-0.708768			16.5	-14.0706	-14.2929	-11.7273
					16.5167	-3.16482	-3.08443	-3.60205			16.5167	-11.0838	-11.6288	-9.12136			16.5167	-0.799274	-1.99547	0.216951			16.5167	0.495259	0.955206	1.54833			16.5167	-1.3746	-0.464744	-1.1707			16.5167	-14.1623	-14.8507	-11.512
					16.5333	-2.88905	-3.37079	-3.15233			16.5333	-10.9097	-11.5327	-8.83463			16.5333	-0.446432	-1.72621	0.611683			16.5333	0.666543	0.61538	1.53051			16.5333	-1.08645	-1.14034	-0.888183			16.5333	-14.139	-14.8991	-11.8527
					16.55	-2.85366	-3.6819	-3.04553			16.55	-11.2135	-11.1651	-8.87889			16.55	0.268128	-1.46397	0.46337			16.55	0.866123	0.556743	1.156			16.55	-1.63599	-1.51346	-0.984952			16.55	-13.9565	-14.58	-11.9876
					16.5667	-3.35593	-3.22617	-3.13727			16.5667	-11.2466	-11.034	-9.06175			16.5667	0.0675185	-1.56337	-0.161652			16.5667	0.479736	0.966356	0.871381			16.5667	-1.75123	-1.21096	-1.05008			16.5667	-14.301	-15.1678	-11.8813
					16.5833	-3.52464	-3.19091	-3.13918			16.5833	-10.9036	-11.2967	-8.90184			16.5833	0.181504	-1.69666	0.13062			16.5833	-0.0200122	1.18295	0.954003			16.5833	-1.50891	-1.01455	-1.06721			16.5833	-14.3057	-15.1385	-11.5333
					16.6	-3.33556	-3.29823	-3.0178			16.6	-11.0192	-11.5199	-8.94395			16.6	0.351577	-2.08602	0.683594			16.6	0.313041	1.19042	0.780475			16.6	-1.59023	-0.974082	-0.846938			16.6	-14.052	-14.8596	-11.3196
					16.6167	-3.21157	-3.28682	-3.25257			16.6167	-11.0353	-11.6069	-9.24247			16.6167	0.121179	-2.19308	0.545359			16.6167	0.845006	0.941354	0.697482			16.6167	-1.63258	-0.996826	-0.384669			16.6167	-14.385	-14.922	-11.6201
					16.6333	-3.13016	-3.24481	-3.24472			16.6333	-10.9445	-11.7773	-9.48388			16.6333	-0.0888646	-1.90012	0.268497			16.6333	0.751246	0.64545	0.888835			16.6333	-1.3965	-0.865959	-0.758983			16.6333	-14.48	-14.3796	-11.9125
					16.65	-2.67381	-3.38846	-3.7645			16.65	-11.0708	-11.6554	-9.22188			16.65	-0.347824	-2.17202	-0.186458			16.65	0.752263	0.765433	0.752486			16.65	-1.5758	-0.996832	-1.2601			16.65	-14.4287	-14.1978	-11.8139
					16.6667	-2.84165	-3.46404	-3.85906			16.6667	-11.251	-11.6343	-9.24586			16.6667	-0.309297	-2.44686	-0.283774			16.6667	0.752955	0.542888	1.06359			16.6667	-1.5243	-1.56166	-1.09055			16.6667	-14.4639	-14.5233	-11.5039
					16.6833	-3.31947	-3.61447	-3.51887			16.6833	-11.2881	-11.3093	-9.48955			16.6833	0.106888	-2.16496	0.0161009			16.6833	0.648777	0.441887	0.965928			16.6833	-0.788613	-1.61826	-1.24243			16.6833	-14.3849	-14.5139	-11.8835
					16.7	-3.47172	-3.46138	-3.98352			16.7	-11.245	-11.6077	-9.20662			16.7	0.242691	-1.74405	-0.230357			16.7	0.811714	0.764366	0.691304			16.7	-1.0222	-1.45368	-1.40424			16.7	-14.7038	-14.9601	-12.0269
					16.7167	-3.4363	-3.38227	-3.80954			16.7167	-11.0463	-12.102	-9.19627			16.7167	0.0407419	-1.65523	-0.0990101			16.7167	0.744293	0.8236	0.65091			16.7167	-1.21585	-1.37211	-1.04332			16.7167	-15.0888	-15.0488	-11.798
					16.7333	-3.07774	-3.44879	-3.87523			16.7333	-10.5868	-11.7215	-9.20087			16.7333	0.221128	-2.08216	-0.194503			16.7333	0.321175	0.676736	0.398656			16.7333	-1.19262	-1.15217	-0.907812			16.7333	-14.7748	-14.629	-11.6486
					16.75	-3.11285	-3.76085	-3.6411			16.75	-10.6789	-11.3572	-9.06983			16.75	0.407216	-1.94271	-0.269279			16.75	0.165676	0.91782	0.693197			16.75	-1.30766	-1.42759	-0.905792			16.75	-14.572	-14.6397	-11.2727
					16.7667	-3.30421	-3.89039	-3.31806			16.7667	-11.0225	-11.575	-9.0925			16.7667	-0.0361083	-1.22768	-0.169247			16.7667	-0.161846	1.24959	1.10995			16.7667	-1.01987	-1.41546	-0.300269			16.7667	-14.6001	-14.6558	-11.3462
					16.7833	-3.21661	-3.35533	-3.56763			16.7833	-10.5425	-11.7621	-9.43465			16.7833	-0.0386503	-1.84839	-0.240643			16.7833	-0.525982	0.905019	0.947124			16.7833	-0.92992	-1.13941	0.0617524			16.7833	-14.4778	-14.5542	-11.7368
					16.8	-3.14386	-3.49772	-3.61435			16.8	-10.597	-11.4263	-9.29847			16.8	0.114666	-1.68708	-0.101033			16.8	0.240001	0.855948	0.998639			16.8	-1.25247	-1.47056	-0.444396			16.8	-14.7329	-14.443	-11.4227
					16.8167	-3.00547	-3.60821	-3.28959			16.8167	-11.3147	-11.3732	-8.96654			16.8167	-0.0104849	-1.30177	0.0207597			16.8167	0.640734	1.21975	0.9489			16.8167	-1.00672	-1.39379	-0.943184			16.8167	-14.5895	-14.4583	-11.3211
					16.8333	-3.20865	-3.33766	-3.49903			16.8333	-11.0192	-11.681	-9.13103			16.8333	-0.27099	-1.51802	0.0409495			16.8333	0.170765	0.971626	0.710561			16.8333	-0.663975	-1.40245	-1.0926			16.8333	-13.8588	-14.3974	-11.7654
					16.85	-3.52268	-3.59647	-3.8372			16.85	-10.7533	-11.6138	-9.42835			16.85	-0.342391	-1.48547	-0.332436			16.85	0.128334	1.09296	0.831944			16.85	-0.919495	-1.389	-1.14354			16.85	-14.0665	-14.5578	-11.6391
					16.8667	-3.37593	-3.44984	-3.67745			16.8667	-11.2063	-11.4938	-9.69415			16.8667	-0.152305	-1.9701	-0.473499			16.8667	0.000785433	1.49565	0.968768			16.8667	-1.02563	-0.995325	-1.27347			16.8667	-14.3758	-15.1361	-11.4807
					16.8833	-3.114	-3.27417	-3.93983			16.8833	-11.3351	-11.6355	-9.39898			16.8833	-0.103012	-2.1807	0.0779366			16.8833	0.172304	1.39084	0.94399			16.8833	-1.39755	-0.765093	-0.980224			16.8833	-14.2912	-15.0789	-11.7643
					16.9	-3.2059	-3.82039	-4.10913			16.9	-11.1122	-11.7894	-9.48599			16.9	0.181494	-2.12415	0.348571			16.9	0.185484	1.29025	0.896116			16.9	-1.29479	-0.269734	-0.809864			16.9	-14.4195	-14.7922	-12.0714
					16.9167	-3.29512	-3.60375	-4.26503			16.9167	-10.9261	-11.737	-9.41192			16.9167	0.685786	-1.62019	0.180809			16.9167	0.272477	0.832798	1.15811			16.9167	-0.90095	-0.337418	-0.852091			16.9167	-14.6434	-14.5836	-12.0733
					16.9333	-3.23809	-3.09801	-3.99386			16.9333	-11.071	-11.7214	-9.34272			16.9333	0.545728	-1.16707	0.13615			16.9333	0.293408	0.504857	1.10716			16.9333	-0.905182	-0.610055	-0.38413			16.9333	-14.4704	-14.5657	-11.6254
					16.95	-3.47505	-2.97997	-4.04659			16.95	-10.8994	-11.6491	-9.37269			16.95	-0.0751194	-1.15056	-0.086391			16.95	-0.347406	0.748632	0.915555			16.95	-0.943131	-1.12442	-0.488025			16.95	-14.0665	-14.6863	-11.5519
					16.9667	-3.74846	-3.22662	-4.01584			16.9667	-10.8411	-11.5128	-9.17162			16.9667	0.205124	-1.60771	-0.195331			16.9667	-0.131186	1.02576	0.810705			16.9667	-1.5771	-1.37334	-1.02747			16.9667	-14.0032	-14.5103	-11.6979
					16.9833	-3.13454	-3.80951	-3.42213			16.9833	-11.166	-11.7555	-8.85887			16.9833	0.0361122	-1.81913	-0.00984152			16.9833	0.403836	0.983795	0.841125			16.9833	-1.72459	-1.24802	-1.23317			16.9833	-14.2005	-14.6575	-11.7918
					17	-2.9217	-3.53879	-3.63865			17	-10.782	-11.528	-8.70295			17	-0.548194	-1.42453	0.085372			17	0.225677	0.884356	1.23315			17	-1.45764	-1.71259	-1.05487			17	-14.4062	-14.6012	-11.7775
					17.0167	-3.06336	-3.21642	-4.30548			17.0167	-10.8949	-11.2431	-8.84716			17.0167	-0.587299	-1.28322	0.172728			17.0167	0.273469	0.976879	1.14261			17.0167	-1.45637	-1.58955	-0.775048			17.0167	-14.1713	-14.4849	-11.3433
					17.0333	-3.43256	-3.58911	-4.33106			17.0333	-11.2831	-11.315	-9.00119			17.0333	-0.492962	-1.72219	0.0561927			17.0333	0.737162	0.916319	0.882816			17.0333	-1.54309	-1.21973	-0.726233			17.0333	-14.2811	-14.2505	-11.3911
					17.05	-3.93981	-3.50814	-4.03531			17.05	-11.077	-11.2746	-9.46122			17.05	-0.281403	-1.59267	-0.0363139			17.05	0.223313	0.98851	1.33129			17.05	-1.8347	-1.54945	-0.364707			17.05	-14.5638	-14.2977	-11.7408
					17.0667	-3.23471	-3.21519	-4.0271			17.0667	-10.8623	-11.424	-9.70922			17.0667	-0.409058	-1.36467	-0.0527895			17.0667	-0.281225	0.948015	1.17878			17.0667	-1.23272	-1.43732	-0.0738708			17.0667	-14.6905	-14.6538	-11.8185
					17.0833	-2.95142	-2.87998	-4.03234			17.0833	-11.1358	-11.4612	-9.45046			17.0833	-0.651416	-1.70417	-0.188031			17.0833	0.474098	1.13384	0.668099			17.0833	-0.388157	-1.0336	-0.242617			17.0833	-14.426	-14.5937	-11.6795
					17.1	-2.94758	-2.65064	-4.1214			17.1	-10.9442	-11.5615	-9.18008			17.1	-0.500062	-1.34171	0.267849			17.1	0.734903	1.26772	0.522746			17.1	-0.735754	-1.33091	-0.311899			17.1	-14.2304	-14.5602	-11.6138
					17.1167	-3.37614	-2.8682	-3.80667			17.1167	-10.6098	-11.5823	-9.17844			17.1167	-0.273768	-2.08567	0.301655			17.1167	0.246264	1.29172	0.390178			17.1167	-1.04742	-1.2045	-0.343101			17.1167	-14.3089	-14.7056	-11.7978
					17.1333	-3.51437	-2.92458	-4.68872			17.1333	-11.4124	-11.4188	-9.01801			17.1333	-0.516002	-1.86765	0.070838			17.1333	0.379365	1.20441	0.732231			17.1333	-1.01089	-0.992381	-0.786396			17.1333	-14.1727	-14.7354	-11.9244
					17.15	-3.06979	-3.09292	-4.85359			17.15	-11.421	-11.7573	-9.20384			17.15	-0.361685	-0.697887	0.0717058			17.15	0.157975	1.1675	1.1507			17.15	-1.48355	-1.28659	-1.04375			17.15	-14.5899	-14.4272	-11.957
					17.1667	-2.90223	-3.37776	-3.7518			17.1667	-11.14	-12.0847	-9.32782			17.1667	-0.098529	-0.736448	0.126192			17.1667	0.0436739	1.08348	1.13776			17.1667	-1.60686	-1.26733	-1.0542			17.1667	-14.8648	-14.5454	-12.0396
					17.1833	-2.85804	-3.17624	-3.86163			17.1833	-11.1007	-11.9652	-9.31256			17.1833	-0.459986	-0.915342	0.30841			17.1833	0.355986	0.650643	0.609627			17.1833	-1.17879	-1.3072	-0.951012			17.1833	-14.4669	-14.4064	-11.7414
					17.2	-3.05083	-2.73864	-3.90358			17.2	-10.8733	-11.7353	-9.59091			17.2	-0.218918	-1.25561	0.520748			17.2	0.347703	0.888775	0.751301			17.2	-1.33202	-1.24357	-0.731487			17.2	-14.324	-14.1427	-11.5877
					17.2167	-3.22467	-2.50661	-4.10222			17.2167	-11.052	-11.9226	-9.48491			17.2167	0.280485	-1.69568	0.387318			17.2167	0.348133	1.44321	0.944336			17.2167	-1.3346	-1.14339	-0.475425			17.2167	-14.2269	-14.3518	-11.5235
					17.2333	-3.1139	-2.58965	-4.53171			17.2333	-10.9581	-11.7476	-9.21058			17.2333	-0.107396	-1.53317	-0.0260815			17.2333	0.429116	1.34161	0.331722			17.2333	-1.23357	-1.13661	-0.462303			17.2333	-14.1073	-14.5635	-11.4558
					17.25	-3.02449	-3.52661	-4.22967			17.25	-11.0834	-11.2155	-9.20967			17.25	-0.33882	-1.17321	0.153097			17.25	0.450693	1.03733	0.360721			17.25	-1.66815	-1.12336	-1.02358			17.25	-14.0393	-14.6397	-11.6147
					17.2667	-3.27812	-4.06947	-3.89485			17.2667	-11.6995	-11.6001	-9.10752			17.2667	-0.474751	-1.35714	0.301654			17.2667	0.534041	1.00477	0.242434			17.2667	-1.44153	-1.45189	-0.909919			17.2667	-14.127	-14.8135	-11.6061
					17.2833	-3.06517	-3.92201	-3.80664			17.2833	-11.581	-11.565	-8.87223			17.2833	-0.468867	-1.99251	0.180998			17.2833	0.615376	1.23164	0.253746			17.2833	-0.968786	-1.53114	-0.328352			17.2833	-14.5718	-14.7201	-11.7835
					17.3	-3.0115	-3.92203	-3.80832			17.3	-11.0193	-11.1557	-9.07731			17.3	0.0968716	-2.17435	-0.0465754			17.3	0.590986	1.24155	0.64192			17.3	-1.03557	-1.36179	-0.757281			17.3	-14.8394	-14.5505	-11.6663
					17.3167	-3.57561	-3.25426	-3.89344			17.3167	-10.8772	-11.4666	-9.57882			17.3167	-0.00472691	-1.22545	-0.444703			17.3167	0.222994	0.69461	0.233945			17.3167	-1.5366	-1.68838	-0.990222			17.3167	-14.3912	-14.6822	-11.4226
					17.3333	-3.49872	-2.77674	-4.3755			17.3333	-11.0722	-11.7335	-9.70796			17.3333	0.0453514	-1.06167	-0.440229			17.3333	0.136579	0.728048	0.366443			17.3333	-2.16745	-1.75416	-0.736676			17.3333	-14.3492	-14.6558	-11.2656
					17.35	-3.09097	-3.25453	-4.58805			17.35	-11.2366	-11.6964	-9.5806			17.35	0.126822	-1.04194	-0.00269539			17.35	0.475994	0.789752	1.02224			17.35	-2.11271	-1.56843	-0.668274			17.35	-14.5354	-14.5797	-11.6611
					17.3667	-3.10765	-3.67758	-3.818			17.3667	-11.138	-11.4872	-9.5428			17.3667	-0.509031	-1.31581	-0.0676306			17.3667	1.14343	0.668906	1.03783			17.3667	-1.57581	-1.46509	-0.665091			17.3667	-14.0835	-14.9443	-11.9755
					17.3833	-2.76764	-3.56715	-3.45184			17.3833	-10.8777	-11.4602	-9.40802			17.3833	-0.364625	-1.76049	-0.255187			17.3833	1.36353	0.573742	0.669457			17.3833	-1.24935	-1.34541	-0.909806			17.3833	-14.1916	-15.1478	-11.882
					17.4	-2.85791	-2.95822	-3.45823			17.4	-10.5731	-11.839	-9.51737			17.4	-0.333916	-1.78748	0.229236			17.4	0.230619	0.459139	0.269797			17.4	-1.1509	-1.80858	-0.894879			17.4	-14.6881	-14.4285	-11.7381
					17.4167	-3.17033	-3.30634	-3.8199			17.4167	-10.5524	-11.6995	-9.29636			17.4167	-0.556245	-2.06916	0.345291			17.4167	0.0231011	0.544099	-0.245671			17.4167	-1.17873	-1.742	-1.05991			17.4167	-14.8194	-14.3098	-11.6988
					17.4333	-3.01154	-3.66296	-3.88383			17.4333	-10.9148	-11.7469	-8.91944			17.4333	-0.211598	-2.10321	-0.0796793			17.4333	0.677424	0.607442	-0.287499			17.4333	-1.31022	-1.22013	-1.14035			17.4333	-14.7642	-14.4897	-11.7256
					17.45	-3.26741	-3.43181	-3.68508			17.45	-11.0466	-11.7193	-9.03361			17.45	-0.103654	-1.63467	0.249968			17.45	0.796845	0.79274	0.239114			17.45	-1.74978	-1.32033	-0.683296			17.45	-14.8421	-14.2495	-11.5186
					17.4667	-3.53091	-3.45177	-3.60293			17.4667	-10.8762	-11.4377	-9.43697			17.4667	-0.13456	-1.69932	0.455505			17.4667	0.149563	0.766393	0.29781			17.4667	-1.8531	-1.58004	-0.640841			17.4667	-14.5054	-14.0815	-11.8139
					17.4833	-3.36144	-3.06588	-3.74013			17.4833	-11.2862	-11.5252	-9.42418			17.4833	-0.123859	-1.52226	0.140147			17.4833	0.222152	1.07868	0.503947			17.4833	-1.35514	-1.28636	-0.992594			17.4833	-14.1287	-14.3118	-12.0064
					17.5	-3.17997	-3.00408	-3.8364			17.5	-11.1855	-11.6689	-9.3383			17.5	0.297717	-1.01531	0.0869945			17.5	0.77207	1.24103	0.45558			17.5	-1.33042	-0.871653	-1.01985			17.5	-14.342	-14.5738	-11.8853
					17.5167	-3.38575	-3.28201	-3.99591			17.5167	-10.8456	-11.8857	-9.39246			17.5167	-0.0382609	-1.4161	0.0531109			17.5167	0.569605	0.696922	0.382153			17.5167	-1.24716	-0.782136	-1.04488			17.5167	-14.448	-14.5667	-11.799
					17.5333	-3.51625	-3.30943	-4.17108			17.5333	-11.0017	-11.6765	-9.22234			17.5333	-0.126371	-1.69525	-0.0352502			17.5333	0.755157	0.607532	0.760659			17.5333	-1.46943	-1.16466	-0.93918			17.5333	-14.4652	-14.3405	-11.7707
					17.55	-3.28014	-3.20281	-3.97776			17.55	-10.9702	-11.771	-9.24819			17.55	0.0272161	-1.7806	0.095798			17.55	0.772436	0.758727	0.616505			17.55	-1.3504	-1.27223	-0.587011			17.55	-14.2195	-14.1115	-11.8513
					17.5667	-3.20482	-3.34263	-4.19332			17.5667	-11.1121	-12.0745	-9.52141			17.5667	0.213787	-1.50715	0.0306139			17.5667	0.595576	0.438524	0.439085			17.5667	-0.846101	-0.900122	-1.00506			17.5667	-14.2361	-14.6432	-11.7194
					17.5833	-3.17685	-3.1304	-3.82017			17.5833	-11.2153	-11.9216	-9.54998			17.5833	0.15126	-2.02146	0.0863315			17.5833	0.684773	0.577183	0.339191			17.5833	-1.08182	-1.12141	-0.771356			17.5833	-14.5946	-14.9171
					17.6	-3.15028	-3.05314	-3.60608			17.6	-11.2756	-11.5401	-9.22038			17.6	-0.0452607	-2.38009	0.143587			17.6	0.530402	1.06632	0.443176			17.6	-1.36576	-1.48925	-0.689311			17.6	-14.3977	-14.4526
					17.6167	-3.32058	-3.46958	-3.70278			17.6167	-11.5221	-11.5434	-9.01368			17.6167	0.298866	-1.65429	0.209957			17.6167	0.233523	0.64856	0.904188			17.6167	-1.17564	-1.16304	-1.04376			17.6167	-14.4569	-14.4177
					17.6333	-3.32573	-3.24508	-3.74918			17.6333	-11.3699	-11.654	-8.94843			17.6333	0.213499	-1.50193	0.183347			17.6333	0.42946	0.398854	0.747739			17.6333	-0.991496	-0.958946	-0.475553			17.6333	-14.5853	-14.7576
					17.65	-3.20724	-2.76532	-3.76316			17.65	-11.0584	-11.5059	-8.96839			17.65	-0.156343	-1.26694	0.0238111			17.65	0.670701	0.715944	0.411167			17.65	-1.22322	-0.864447	-0.564019			17.65	-14.1549	-14.7097
					17.6667	-3.70291	-2.99125	-3.48089			17.6667	-11.0037	-11.3298	-8.84224			17.6667	-0.273576	-0.818007	0.0488331			17.6667	0.458954	1.24719	0.769852			17.6667	-1.35806	-1.02029	-1.0311			17.6667	-14.0611	-14.3129
					17.6833	-3.68514	-3.30055	-3.70975			17.6833	-11.0599	-11.4729	-8.7976			17.6833	-0.186106	-0.953428	-0.0624474			17.6833	0.387791	1.22961	0.780836			17.6833	-1.67605	-1.26165	-0.617176			17.6833	-14.3384	-14.6749
					17.7	-3.00252	-3.37205	-3.68582			17.7	-11.2161	-11.373	-8.94415			17.7	-0.100114	-1.14792	0.298387			17.7	0.306185	0.637848	0.600187			17.7	-1.36585	-1.10227	-0.396873			17.7	-14.159	-14.5961
					17.7167	-2.89073	-3.15249	-3.75644			17.7167	-11.3323	-11.4908	-9.01731			17.7167	0.51175	-1.11861	0.478191			17.7167	0.33919	0.792609	0.943236			17.7167	-1.50264	-1.36257	-0.432936			17.7167	-14.2332	-14.2773
					17.7333	-3.01171	-3.19621	-3.78298			17.7333	-11.5634	-11.9047	-8.95498			17.7333	0.557918	-0.944148	0.212161			17.7333	0.709916	1.24436	1.00833			17.7333	-2.03692	-1.52775	-0.791123			17.7333	-14.0728	-14.7954
					17.75	-3.47204	-3.17918	-3.46267			17.75	-10.9922	-12.0567	-9.36126			17.75	0.627475	-0.608832	0.050578			17.75	0.54339	0.84177	0.896317			17.75	-1.37447	-1.11051	-0.971681			17.75	-13.8661	-14.4886
					17.7667	-3.52671	-3.15193	-3.53548			17.7667	-10.459	-11.9429	-9.61854			17.7667	0.814504	-0.734731	0.206355			17.7667	0.219021	0.648488	0.85037			17.7667	-1.1017	-0.446849	-0.560202			17.7667	-14.336	-14.2308
					17.7833	-3.12155	-3.22782	-3.88463			17.7833	-10.8615	-11.4461	-9.26597			17.7833	0.38479	-1.22867	0.318277			17.7833	0.112854	0.696628	1.01453			17.7833	-1.24558	-0.959495	-0.560774			17.7833	-14.2701	-14.8181
					17.8	-3.18791	-3.10977	-4.0291			17.8	-10.9554	-11.3048	-9.0378			17.8	0.00332253	-1.85627	0.122806			17.8	0.114123	0.407166	0.882139			17.8	-1.52373	-1.46294	-0.547195			17.8	-14.0908	-14.7686
					17.8167	-3.05977	-3.12736	-4.08036			17.8167	-11.094	-11.773	-9.17104			17.8167	0.228191	-1.95538	-0.280147			17.8167	0.447225	0.711466	0.970451			17.8167	-1.31763	-1.17271	-0.837361			17.8167	-14.2954	-14.2966
					17.8333	-3.07344	-3.12772	-3.81361			17.8333	-11.216	-11.7748	-9.40051			17.8333	0.109359	-1.41051	-0.412988			17.8333	0.709082	0.656311	1.06464			17.8333	-1.10321	-0.95851	-1.17045			17.8333	-14.4642	-14.2039
					17.85	-2.98927	-3.2723	-3.33262			17.85	-11.3541	-11.569	-9.44143			17.85	-0.0557262	-0.958578	0.0983553			17.85	0.940018	0.309352	0.711397			17.85	-1.27751	-0.646025	-1.24574			17.85	-14.5889	-14.3013
					17.8667	-3.05594	-3.08396	-3.61625			17.8667	-11.2334	-11.6307	-9.39907			17.8667	-0.108884	-0.507263	0.179551			17.8667	0.345492	0.547522	0.575461			17.8667	-1.379	-0.97726	-1.04305			17.8667	-14.7274	-14.7204
					17.8833	-3.21173	-2.8597	-4.25067			17.8833	-10.5059	-11.1381	-9.1292			17.8833	-0.100844	-0.475358	0.119273			17.8833	0.202843	0.920097	0.363689			17.8833	-1.57134	-1.40318	-1.08341			17.8833	-15.0516	-14.5443
					17.9	-2.73334	-3.03583	-4.20055			17.9	-10.7184	-11.1038	-9.02347			17.9	0.168158	-0.950669	0.387498			17.9	0.234475	1.01929	0.471198			17.9	-1.38125	-1.753	-1.4351			17.9	-14.558	-14.2414
					17.9167	-3.10801	-3.34256	-3.798			17.9167	-11.2993	-11.3631	-8.95177			17.9167	-0.0134851	-1.08425	0.340174			17.9167	-0.0134056	1.23777	0.370459			17.9167	-0.973488	-1.85892	-1.42191			17.9167	-13.7401	-14.9419
					17.9333	-3.37909	-3.56022	-3.69314			17.9333	-11.0493	-11.2356	-9.10834			17.9333	-0.00779615	-1.05306	0.0269953			17.9333	0.274952	1.40782	0.52487			17.9333	-1.10198	-1.72789	-0.554099			17.9333	-14.2966	-14.7842
					17.95	-3.01428	-3.62189	-3.2689			17.95	-11.1336	-11.2498	-9.60043			17.95	-0.0369379	-1.37231	-0.109329			17.95	0.394333	1.05119	0.47694			17.95	-1.50446	-1.23851	-0.470183			17.95	-14.4951	-14.5649
					17.9667	-3.10631	-3.36843	-2.91187			17.9667	-11.0961	-11.1228	-9.39079			17.9667	-0.106752	-1.20193	0.152339			17.9667	0.281302	0.89026	0.208845			17.9667	-1.45997	-1.29516	-1.15491			17.9667	-13.7322	-14.719
					17.9833	-3.34075	-3.06077	-3.40063			17.9833	-11.3789	-10.9331	-9.11946			17.9833	0.0260221	-0.82709	0.466462			17.9833	0.149112	1.01561	0.380671			17.9833	-1.51356	-1.65166	-0.753587			17.9833	-13.297	-13.8294
					18	-3.41105	-3.15184	-3.85377			18	-11.53	-10.6007	-9.1813			18	-0.311249	-0.925424	0.554694			18	0.331403	0.871512	0.805014			18	-1.22975	-1.36651	-0.625095			18	-13.5247	-13.8212
					18.0167	-3.36858	-2.92352	-3.95561			18.0167	-10.9272	-10.735	-9.43272			18.0167	-0.131732	-1.19132	0.0394155			18.0167	0.538045	0.891833	0.955753			18.0167	-0.90834	-1.21867	-0.954542			18.0167	-14.1615	-14.3091
					18.0333	-3.18308	-2.7512	-4.0977			18.0333	-11.1638	-11.3911	-9.422			18.0333	0.44044	-1.41072	-0.056967			18.0333	0.454408	0.911193	0.943874			18.0333	-1.4757	-0.829875	-0.714167			18.0333	-14.2111	-14.0669
					18.05	-3.02743	-3.22035	-4.22832			18.05	-11.4608	-11.5029	-9.1434			18.05	0.406664	-1.67198	0.17741			18.05	0.118638	0.944117	0.95704			18.05	-1.57892	-0.794394	-0.989699			18.05	-13.9167	-13.9095
					18.0667	-3.0825	-2.61545	-3.98051			18.0667	-11.5901	-11.3914	-9.12527			18.0667	0.0882745	-1.2378	0.417431			18.0667	0.25315	1.04865	0.627072			18.0667	-0.994567	-0.891637	-0.920707			18.0667	-13.7992	-13.8774
					18.0833	-3.30099	-2.61105	-3.74069			18.0833	-11.1438	-11.2742	-9.05519			18.0833	0.0502062	-1.05651	0.670893			18.0833	0.433892	0.803652	0.505748			18.0833	-0.727549	-1.077	-0.558697			18.0833	-13.9046	-14.1185
					18.1	-3.23661	-2.83946	-3.82893			18.1	-10.5243	-11.3878	-8.9755			18.1	0.09301	-1.67456	0.801683			18.1	0.0891909	0.499085	0.813599			18.1	-1.0596	-1.16661	-0.543473			18.1	-14.1358	-14.4059
					18.1167	-2.97469	-2.7181	-3.8201			18.1167	-10.6585	-11.2886	-9.0825			18.1167	-0.0556119	-1.36484	0.783526			18.1167	-0.0687223	0.472342	1.26144			18.1167	-1.4709	-1.41898	-0.4408			18.1167	-13.9839	-14.2923
					18.1333	-3.22288	-2.98812	-3.64663			18.1333	-11.222	-11.2933	-9.10077			18.1333	-0.0221129	-1.33057	0.284618			18.1333	-0.0457636	0.802855	1.11684			18.1333	-1.10118	-1.59418	-0.983083			18.1333	-13.9444	-14.2085
					18.15	-3.27477	-2.89304	-3.40924			18.15	-11.4917	-11.2973	-9.14639			18.15	-0.115396	-1.41027	0.236867			18.15	-0.0391253	1.01828	1.19872			18.15	-1.25973	-1.22403	-1.07931			18.15	-13.9008	-14.506
					18.1667	-3.2909	-3.03495	-3.57413			18.1667	-11.0626	-10.9089	-9.20399			18.1667	-0.0247143	-1.40196	0.393584			18.1667	0.182504	1.07597	1.20428			18.1667	-1.41894	-1.17431	-0.589933			18.1667	-13.8744	-14.4078
					18.1833	-3.2962	-3.14772	-3.69113			18.1833	-11.265	-11.1381	-9.38039			18.1833	0.0547881	-1.91819	0.545929			18.1833	0.429132	1.14249	0.707999			18.1833	-1.36963	-0.809843	-0.363188			18.1833	-14.1031	-14.2564
					18.2	-3.07429	-3.61581	-3.48436			18.2	-11.5331	-11.3093	-9.18012			18.2	0.0564175	-1.72439	0.429548			18.2	0.601242	1.01436	0.859821			18.2	-1.65546	-0.782124	-0.509308			18.2	-14.2856	-14.5183
					18.2167	-3.07827	-3.78689	-3.10464			18.2167	-11.4268	-11.0387	-9.04999			18.2167	0.0509715	-0.893879	0.261322			18.2167	0.729969	0.824325	1.09691			18.2167	-1.57661	-0.981108	-0.538241			18.2167	-14.5393	-14.344
					18.2333	-3.18951	-3.16625	-3.52363			18.2333	-11.0699	-11.2205	-8.91535			18.2333	-0.00229966	-0.656793	0.373996			18.2333	0.729394	1.17302	0.954254			18.2333	-1.52047	-1.16364	-0.659907			18.2333	-14.4504	-13.8284
					18.25	-3.26254	-3.12129	-3.98268			18.25	-10.8355	-11.4078	-8.80857			18.25	-0.24419	-0.885451	0.783487			18.25	0.310932	1.04362	0.903509			18.25	-1.16803	-1.26539	-0.981924			18.25	-13.7762	-13.7386
					18.2667	-2.8604	-3.49204	-3.92532			18.2667	-10.9452	-11.3615	-9.44304			18.2667	-0.454019	-1.39676	0.949379			18.2667	-0.0633699	0.582861	0.731775			18.2667	-0.773422	-0.727804	-0.81119			18.2667	-13.9586	-14.0839
					18.2833	-2.9918	-3.31188	-4.00143			18.2833	-11.1511	-11.5681	-9.43618			18.2833	-0.0967932	-1.79075	0.584621			18.2833	0.152	0.596194	0.456055			18.2833	-1.35372	-1.01995	-0.491265			18.2833	-14.6654	-14.0481
					18.3	-3.27276	-3.04109	-3.78531			18.3	-11.1484	-11.438	-9.18302			18.3	-0.0517831	-1.4001	0.186834			18.3	0.327948	0.514816	0.489041			18.3	-1.90069	-1.13142	-0.923644			18.3	-14.6376	-14.0534
					18.3167	-3.17488	-2.79533	-4.00484			18.3167	-11.207	-11.4171	-9.18272			18.3167	-0.180628	-1.14779	0.322015			18.3167	0.547746	0.659445	0.581495			18.3167	-1.46856	-1.0052	-1.37396			18.3167	-14.2659	-14.1209
					18.3333	-3.15362	-2.50782	-4.0463			18.3333	-11.737	-11.2838	-9.12899			18.3333	0.0205606	-0.855217	0.4586			18.3333	0.392457	0.51387	0.762895			18.3333	-0.633039	-1.20571	-0.965719			18.3333	-14.1973	-14.327
					18.35	-3.6213	-2.66904	-3.41263			18.35	-11.589	-10.9903	-9.14857			18.35	0.0428695	-1.12183	0.0190085			18.35	0.22264	0.600914	0.897971			18.35	-0.507117	-0.888064	-0.70914			18.35	-14.41	-14.3644
					18.3667	-3.44697	-2.76673	-3.56478			18.3667	-11.4541	-10.9276	-9.05125			18.3667	-0.0773187	-1.18132	0.185779			18.3667	0.410905	1.41237	0.698791			18.3667	-1.57339	-0.696726	-0.66477			18.3667	-14.2967	-13.8522
					18.3833	-3.08363	-2.77312	-3.98401			18.3833	-11.5169	-11.2492	-9.11408			18.3833	0.063334	-0.829538	0.303578			18.3833	0.272171	1.01836	0.517278			18.3833	-1.96975	-0.8101	-0.644653			18.3833	-14.1957	-13.5474
					18.4	-3.08637	-3.23532	-4.0248			18.4	-11.2405	-11.391	-9.39499			18.4	0.264324	-1.02287	0.072717			18.4	0.322919	0.345694	0.430717			18.4	-1.80412	-1.08479	-0.60856			18.4	-14.1132	-13.7949
					18.4167	-2.94371	-2.9032	-3.64944			18.4167	-11.4371	-11.3832	-9.49797			18.4167	0.109526	-1.08514	0.250965			18.4167	0.327101	0.238832	0.531985			18.4167	-1.7965	-1.11173	-0.526177			18.4167	-14.0122	-13.9889
					18.4333	-2.85196	-2.76545	-3.75462			18.4333	-11.5333	-11.6298	-9.48326			18.4333	0.0556107	-0.927831	0.613013			18.4333	0.0309006	0.278181	0.577427			18.4333	-1.91155	-1.22981	-0.491505			18.4333	-13.8022	-13.3566
					18.45	-2.62714	-3.33201	-4.10053			18.45	-11.3102	-11.3689	-9.22784			18.45	-0.0594059	-1.04336	0.687753			18.45	-0.179265	0.673462	0.514964			18.45	-1.6815	-1.08871	-0.741603			18.45	-13.7248	-13.5798
					18.4667	-3.02923	-3.19113	-4.24796			18.4667	-11.3297	-11.4438	-9.01851			18.4667	0.0356859	-1.6642	0.228011			18.4667	0.546315	1.01545	0.719168			18.4667	-1.44818	-0.661828	-0.812192			18.4667	-13.8305	-14.0521
					18.4833	-2.98979	-3.10968	-4.49635			18.4833	-11.1877	-11.6691	-9.12023			18.4833	-0.216127	-2.09992	-0.0472644			18.4833	0.960337	1.03535	0.837421			18.4833	-1.38301	-0.891444	-0.458595			18.4833	-13.5955	-13.8061
					18.5	-2.81185	-3.07702	-3.98513			18.5	-11.0659	-11.5306	-9.22541			18.5	-0.248661	-1.68885	0.138133			18.5	0.820794	0.790255	0.698598			18.5	-1.15774	-1.30568	-0.369234			18.5	-13.9548	-13.9608
					18.5167	-3.06493	-2.91881	-3.45101			18.5167	-11.0175	-11.1836	-9.4532			18.5167	-0.168529	-1.51684	-0.0176479			18.5167	0.521784	0.626985	0.568458			18.5167	-1.75029	-1.23046	-0.368778			18.5167	-14.4004	-14.3834
					18.5333	-3.39051	-2.77114	-3.24523			18.5333	-10.9452	-11.0068	-9.36148			18.5333	-0.171896	-1.65975	-0.0689707			18.5333	0.47834	0.620509	0.525762			18.5333	-1.73401	-1.37409	-0.719102			18.5333	-13.9476	-14.2443
					18.55	-3.4643	-2.53996	-3.7589			18.55	-10.816	-11.0151	-9.02326			18.55	0.21484	-1.77684	0.0977727			18.55	0.647172	0.430551	0.713483			18.55	-1.49807	-1.45192	-0.976443			18.55	-14.266	-13.9284
					18.5667	-3.37879	-2.93397	-4.06078			18.5667	-10.8088	-11.0315	-8.85837			18.5667	0.283454	-1.94552	0.160652			18.5667	0.253122	0.345099	0.863458			18.5667	-1.61936	-1.49832	-0.851972			18.5667	-14.3506	-14.2316
					18.5833	-3.29764	-3.26183	-3.86833			18.5833	-10.8799	-11.1985	-9.0615			18.5833	0.194747	-1.73552	0.244774			18.5833	0.435655	0.981834	0.835924			18.5833	-1.20984	-1.50668	-0.880038			18.5833	-13.9396	-14.21
					18.6	-2.77429	-3.03875	-3.69349			18.6	-10.7895	-11.4547	-9.30514			18.6	-0.00258358	-1.09629	0.116462			18.6	0.459836	0.827569	0.981644			18.6	-0.956124	-0.780462	-0.792841			18.6	-14.3808	-14.3072
					18.6167	-2.96194	-3.23433	-3.51967			18.6167	-11.0045	-11.6638	-9.09004			18.6167	0.0307106	-0.50944	-0.222535			18.6167	0.354765	0.353477	0.895188			18.6167	-1.31964	-0.771129	-0.616507			18.6167	-14.1099	-14.0482
					18.6333	-3.19785	-3.17094	-3.53255			18.6333	-11.2735	-11.5401	-8.98514			18.6333	-0.0757366	-1.33787	0.0163997			18.6333	0.64003	0.261073	0.954524			18.6333	-1.78449	-0.869606	-0.4525			18.6333	-13.8694	-13.8942
					18.65	-2.83297	-3.3429	-3.54572			18.65	-10.7726	-11.5087	-8.98237			18.65	-0.0859888	-1.70752	0.275401			18.65	1.1876	0.526095	0.686099			18.65	-1.34866	-0.62951	-0.486205			18.65	-13.95	-14.0725
					18.6667	-3.02495	-4.14248	-3.87477			18.6667	-10.4905	-11.7901	-9.08811			18.6667	0.112632	-1.64056	0.300861			18.6667	1.34465	1.23055	0.66028			18.6667	-1.10944	-0.803962	-1.13104			18.6667	-13.9684	-14.0736
					18.6833	-3.42725	-3.82199	-3.93225			18.6833	-10.926	-11.4513	-9.28885			18.6833	0.216398	-1.724	0.264595			18.6833	0.972145	1.36395	1.1697			18.6833	-1.18217	-0.850502	-1.05779			18.6833	-14.0509	-14.2659
					18.7	-2.98854	-3.27546	-3.66685			18.7	-10.6838	-10.9045	-9.21863			18.7	-0.204581	-1.62618	0.0133733			18.7	0.836389	0.916593	0.772544			18.7	-1.30182	-1.25994	-0.549859			18.7	-13.9865	-14.2604
					18.7167	-2.79995	-3.45477	-3.60093			18.7167	-10.4934	-11.4654	-9.23071			18.7167	-0.349124	-1.21459	0.289786			18.7167	0.809565	0.819763	0.736886			18.7167	-1.52699	-1.54618	-0.989181			18.7167	-14.239	-13.9636
					18.7333	-3.15927	-3.36271	-4.04515			18.7333	-10.8056	-11.8019	-9.37197			18.7333	-0.394195	-0.993924	0.585931			18.7333	0.680836	1.19098	0.829871			18.7333	-1.49966	-1.46984	-0.98743			18.7333	-13.9766	-13.8466
					18.75	-3.06011	-3.36146	-4.05155			18.75	-10.7315	-11.3721	-9.45415			18.75	-0.614689	-1.03153	0.634593			18.75	0.745586	0.993488	0.690651			18.75	-1.12901	-1.13459	-0.768453			18.75	-13.506	-13.8775
					18.7667	-3.09581	-3.55632	-3.49929			18.7667	-10.9924	-11.5033	-9.02228			18.7667	-0.303339	-0.781156	0.593966			18.7667	0.599501	1.00124	1.03772			18.7667	-1.20913	-0.546864	-0.963784			18.7667	-13.7468	-13.9759
					18.7833	-3.12547	-3.22882	-3.63098			18.7833	-11.1157	-11.4272	-9.00135			18.7833	-0.10678	-1.33563	0.497844			18.7833	0.222601	1.00711	0.846084			18.7833	-1.18741	-0.674016	-0.96595			18.7833	-14.0014	-14.1191
					18.8	-3.29274	-2.9763	-3.9517			18.8	-10.9357	-10.8805	-9.15346			18.8	-0.155321	-1.8837	0.498765			18.8	0.487387	1.01149	0.707971			18.8	-0.778616	-0.954711	-1.06025			18.8	-13.6621	-14.0983
					18.8167	-3.07309	-3.15666	-3.92634			18.8167	-11.0179	-11.1289	-9.10763			18.8167	-0.188618	-1.11087	0.385908			18.8167	0.673524	0.540928	0.855418			18.8167	-1.01007	-1.14258	-0.569542			18.8167	-13.4194	-14.1044
					18.8333	-2.66146	-2.83777	-3.86251			18.8333	-10.9581	-11.545	-9.23489			18.8333	-0.424528	-0.628516	0.0229044			18.8333	0.345472	-0.15957	0.622027			18.8333	-1.38924	-1.23329	-0.406334			18.8333	-14.0126	-14.0772
					18.85	-2.9885	-2.87307	-3.98803			18.85	-10.8462	-11.0916	-9.03139			18.85	-0.372326	-0.827679	0.154299			18.85	0.489396	0.432354	0.298209			18.85	-1.41965	-0.94524	-0.903347			18.85	-14.3044	-14.2422
					18.8667	-3.21065	-3.49081	-3.84813			18.8667	-10.6736	-10.9606	-9.32416			18.8667	-0.190997	-0.752789	0.316815			18.8667	0.567315	0.60203	0.202954			18.8667	-1.62882	-0.632277	-0.900736			18.8667	-14.3046	-14.0751
					18.8833	-2.99088	-3.95101	-3.8001			18.8833	-10.7958	-11.2606	-9.46371			18.8833	-0.308668	-1.42566	-0.112065			18.8833	0.314321	0.447406	0.350713			18.8833	-1.76039	-0.28536	-0.970913			18.8833	-14.2415	-13.7795
					18.9	-2.96651	-3.74415	-3.47984			18.9	-10.8259	-11.1735	-9.34348			18.9	0.231097	-1.31839	0.0993594			18.9	0.54568	0.650308	0.343692			18.9	-1.44173	-0.466275	-0.95268			18.9	-13.8803	-13.9141
					18.9167	-2.89808	-3.04985	-3.09144			18.9167	-10.6096	-11.2209	-9.58725			18.9167	0.477244	-0.693348	0.216292			18.9167	0.941007	1.02327	0.40698			18.9167	-1.18394	-0.797677	-0.662138			18.9167	-13.7261	-13.7973
					18.9333	-3.0919	-3.05143	-3.34286			18.9333	-10.8044	-11.3639	-9.5714			18.9333	-0.0353127	-0.992264	-0.22309			18.9333	0.746259	0.820083	0.860211			18.9333	-0.830423	-0.998849	-0.618093			18.9333	-13.974	-13.6269
					18.95	-3.2876	-3.22948	-3.52876			18.95	-10.7357	-11.161	-9.07477			18.95	-0.00693938	-1.04537	-0.118224			18.95	0.237988	0.272066	0.631787			18.95	-0.544566	-0.745619	-0.698894			18.95	-14.0027	-13.779
					18.9667	-3.26764	-3.18374	-3.66832			18.9667	-10.7784	-11.3826	-9.00368			18.9667	-0.211665	-1.28533	-0.210355			18.9667	-0.254543	0.581684	0.217895			18.9667	-0.475037	-0.595848	-0.366302			18.9667	-13.8618	-13.8705
					18.9833	-3.28789	-3.08783	-3.46705			18.9833	-11.146	-11.3204	-9.27589			18.9833	-0.603674	-1.26116	-0.39408			18.9833	0.0507339	0.91957	0.352543			18.9833	-1.10596	-0.953299	-0.221498			18.9833	-13.8144	-14.0985
					19	-2.97454	-3.38258	-3.27182			19	-11.0785	-10.9943	-9.09691			19	-0.0287827	-1.27378	0.0539014			19	0.537946	1.09659	0.359666			19	-1.42742	-1.15055	-0.518216			19	-13.9755	-14.0644
					19.0167	-3.20639	-3.49547	-3.53707			19.0167	-11.2139	-11.33	-9.02768			19.0167	0.368909	-1.91851	0.48806			19.0167	0.443408	1.14915	0.662577			19.0167	-1.16189	-1.13926	-0.937623			19.0167	-14.239	-14.0415
					19.0333	-3.57273	-3.14284	-3.75138			19.0333	-11.3466	-11.3959	-9.28162			19.0333	0.228892	-2.06479	0.580494			19.0333	0.677025	0.66813	0.792392			19.0333	-1.20272	-0.935886	-0.742822			19.0333	-13.5535	-14.0348
					19.05	-2.92156	-3.16935	-4.01116			19.05	-10.9498	-10.892	-9.4494			19.05	0.0863553	-1.72321	0.144114			19.05	0.572232	0.558507	0.831183			19.05	-1.09983	-0.780958	-0.62308			19.05	-13.4408	-13.8796
					19.0667	-2.6832	-3.11958	-3.95591			19.0667	-10.9406	-10.5116	-9.64786			19.0667	-0.040813	-1.56072	-0.220619			19.0667	0.304304	1.05243	1.12803			19.0667	-0.776318	-0.737771	-1.52123			19.0667	-13.8193	-13.9945
					19.0833	-3.04621	-3.35084	-3.68935			19.0833	-11.0935	-10.407	-9.53816			19.0833	0.109126	-1.66237	0.162739			19.0833	-0.0611099	1.13456	1.07179			19.0833	-1.21472	-0.853657	-1.54489			19.0833	-14.0903	-13.9177
					19.1	-2.81974	-3.27768	-3.62365			19.1	-10.4955	-10.3846	-9.3967			19.1	0.0653762	-2.11898	0.150537			19.1	0.0986754	0.973524	0.880979			19.1	-1.63092	-1.20081	-0.994548			19.1	-14.2065	-13.9259
					19.1167	-2.80288	-3.23623	-3.3427			19.1167	-10.7682	-10.9285	-9.18733			19.1167	0.322735	-2.1906	0.352995			19.1167	0.778607	0.863366	0.793044			19.1167	-1.38961	-0.946369	-0.778552			19.1167	-14.0622	-13.8817
					19.1333	-2.95248	-3.26644	-3.23544			19.1333	-11.5181	-11.2839	-9.11277			19.1333	0.20313	-1.77318	0.50679			19.1333	0.463564	0.780363	0.71233			19.1333	-1.1985	-0.929843	-1.04746			19.1333	-14.1169	-13.894
					19.15	-3.03016	-2.98505	-3.70751			19.15	-11.6581	-11.2387	-9.05826			19.15	-0.00447574	-1.81363	0.383842			19.15	-0.0646463	0.69832	0.641776			19.15	-1.19678	-1.56674	-0.868707			19.15	-14.1698	-13.8942
					19.1667	-2.93317	-3.40744	-3.51289			19.1667	-11.8028	-11.1481	-8.94827			19.1667	-0.215018	-1.5158	0.629707			19.1667	0.363765	0.577275	0.806			19.1667	-1.28618	-1.35685	-0.378724			19.1667	-14.1523	-13.4976
					19.1833	-3.06032	-3.43549	-3.47606			19.1833	-11.3797	-11.3112	-9.14423			19.1833	-0.484867	-0.806702	0.695348			19.1833	0.599846	0.537679	0.796105			19.1833	-1.60153	-1.0004	-0.451763			19.1833	-14.0397	-13.558
					19.2	-3.43784	-2.93974	-3.71085			19.2	-11.0831	-11.3812	-9.08744			19.2	-0.309632	-1.02463	0.599981			19.2	0.145524	0.451079	0.540519			19.2	-1.60652	-0.77004	-0.381218			19.2	-14.1093	-13.5626
					19.2167	-3.31412	-2.78782	-3.2522			19.2167	-11.2478	-11.0208	-8.84626			19.2167	-0.397654	-1.56987	0.126471			19.2167	0.311613	0.707244	0.343811			19.2167	-1.11371	-0.981774	-0.95337			19.2167	-14.2717	-13.5828
					19.2333	-3.1497	-3.33115	-3.32199			19.2333	-11.1039	-11.4108	-8.86745			19.2333	-0.0470967	-1.1034	0.0135002			19.2333	0.193343	0.823721	0.176243			19.2333	-1.30511	-1.2617	-0.805762			19.2333	-14.1979	-14.0104
					19.25	-3.20315	-3.17348	-3.66391			19.25	-10.872	-11.4749	-9.35186			19.25	-0.140661	-0.826206	0.133838			19.25	0.366526	0.342501	0.187388			19.25	-1.29899	-1.27416	-0.375939			19.25	-14.1072	-13.9939
					19.2667	-2.96789	-3.09066	-3.7079			19.2667	-11.237	-11.0524	-9.50248			19.2667	-0.671803	-0.977847	0.20521			19.2667	0.785062	0.274855	0.276379			19.2667	-1.03597	-1.40328	-0.67289			19.2667	-14.1242	-13.6287
					19.2833	-2.7011	-3.8261	-3.6867			19.2833	-11.4276	-11.0682	-9.2907			19.2833	-0.00744269	-1.71223	0.447055			19.2833	0.435615	0.459268	0.579822			19.2833	-1.27089	-1.06193	-0.777666			19.2833	-14.3306	-13.4703
					19.3	-2.88943	-3.89103	-3.6332			19.3	-11.3175	-11.0984	-9.26006			19.3	0.942383	-1.94425	0.258426			19.3	0.0638794	0.851562	0.983271			19.3	-1.59451	-1.01816	-0.887009			19.3	-14.0089	-13.6202
					19.3167	-3.23741	-3.45396	-3.94469			19.3167	-11.602	-11.3168	-9.20984			19.3167	0.582272	-1.57294	0.238608			19.3167	0.130036	1.00459	1.00297			19.3167	-1.65501	-1.47889	-0.776409			19.3167	-14.0282	-13.8039
					19.3333	-3.95674	-3.24468	-3.89582			19.3333	-11.5439	-11.4525	-9.37428			19.3333	0.343923	-2.30447	0.446558			19.3333	0.604443	1.02615	1.0034			19.3333	-1.69195	-1.37014	-1.18642			19.3333	-14.3465	-13.619
					19.35	-4.25966	-3.45243	-3.46193			19.35	-11.2515	-11.3506	-9.23961			19.35	0.247914	-2.37359	0.630504			19.35	0.330124	1.3082	0.898441			19.35	-1.45983	-1.32914	-1.15926			19.35	-13.8453	-13.9856
					19.3667	-3.60493	-3.4081	-3.43819			19.3667	-11.3275	-11.1902	-8.84114			19.3667	0.0433299	-1.71594	0.637833			19.3667	-0.401644	1.05524	0.785599			19.3667	-0.761182	-1.59744	-1.11289			19.3667	-14.046	-14.1191
					19.3833	-3.16945	-3.184	-3.43008			19.3833	-11.4308	-11.4049	-8.74724			19.3833	-0.147478	-1.90937	0.661946			19.3833	-0.260678	0.785176	0.842416			19.3833	-0.681421	-1.56072	-1.02885			19.3833	-14.3135	-13.5471
					19.4	-3.17247	-3.11391	-3.71746			19.4	-11.233	-11.5052	-9.10781			19.4	-0.483284	-1.88323	0.256073			19.4	0.435974	0.858475	0.548485			19.4	-1.23212	-1.16635	-0.875556			19.4	-14.0891	-13.6833
					19.4167	-2.83062	-3.12303	-3.82678			19.4167	-11.3067	-11.1856	-9.52226			19.4167	-0.815286	-1.64524	-0.0191376			19.4167	0.658018	1.16578	0.230666			19.4167	-1.26214	-0.691299	-0.540069			19.4167	-13.9019	-13.7419
					19.4333	-2.54331	-3.31337	-3.86518			19.4333	-11.4127	-11.0329	-9.35309			19.4333	-1.04348	-1.39304	0.385173			19.4333	0.89377	1.34845	0.656046			19.4333	-0.827039	-0.955089	-0.458343			19.4333	-14.1389	-13.5778
					19.45	-2.91057	-3.51387	-3.84732			19.45	-11.364	-10.6912	-8.9399			19.45	-0.457762	-0.829126	0.389333			19.45	0.937204	0.726173	1.15172			19.45	-1.03474	-1.06564	-0.913212			19.45	-14.3767	-14.0377
					19.4667	-3.09442	-3.19669	-3.45169			19.4667	-11.3148	-10.6769	-8.86338			19.4667	-0.267437	-0.963626	0.169139			19.4667	0.759363	0.173381	1.24631			19.4667	-1.30471	-0.810696	-0.987406			19.4667	-14.3367	-14.3534
					19.4833	-3.27459	-2.70216	-3.59043			19.4833	-10.9919	-11.1321	-9.17945			19.4833	-0.208771	-1.33622	0.0369965			19.4833	0.396327	0.193591	1.21587			19.4833	-1.42981	-1.13891	-1.16083			19.4833	-14.348	-14.0928
					19.5	-3.44432	-2.67758	-3.62499			19.5	-10.8063	-11.2252	-9.40313			19.5	-0.0272184	-1.2394	0.295017			19.5	0.0812604	0.357506	0.830647			19.5	-1.59511	-1.06641	-0.846749			19.5	-14.1802	-13.7821
					19.5167	-3.10779	-2.89233	-3.11865			19.5167	-11.0141	-11.2104	-9.38442			19.5167	0.204377	-1.37316	0.34706			19.5167	0.367316	0.587027	0.565501			19.5167	-1.61099	-1.28432	-1.16035			19.5167	-14.095	-13.9863
					19.5333	-3.32169	-3.32836	-3.11496			19.5333	-11.0895	-11.3272	-9.16319			19.5333	0.183226	-1.9697	0.390216			19.5333	0.300801	0.66425	0.440498			19.5333	-1.58948	-1.18093	-0.908993			19.5333	-14.1169	-14.3092
					19.55	-3.44683	-3.4882	-3.26117			19.55	-11.1075	-11.2764	-9.00421			19.55	-0.175578	-2.17108	0.334561			19.55	0.422904	0.721765	0.197602			19.55	-1.53113	-0.590157	-0.491498			19.55	-13.9139	-14.2379
					19.5667	-3.23385	-3.55293	-3.54208			19.5667	-11.4104	-11.2791	-9.2697			19.5667	0.0055961	-1.98737	0.308252			19.5667	0.684061	0.809804	-0.0141279			19.5667	-1.14412	-0.576514	-1.27781			19.5667	-14.202	-14.2096
					19.5833	-3.23255	-3.38478	-3.92531			19.5833	-11.3012	-11.2631	-9.56394			19.5833	0.31724	-2.16125	0.600606			19.5833	0.240367	0.756262	0.0240013			19.5833	-1.07763	-0.702456	-1.18			19.5833	-14.7638	-14.0262
					19.6	-3.1549	-3.15467	-3.83705			19.6	-11.1633	-11.427	-9.21927			19.6	0.615904	-2.95916	0.427299			19.6	0.222271	0.711768	0.30228			19.6	-1.4483	-0.863342	-1.12209			19.6	-13.9109	-13.9662
					19.6167	-2.79223	-3.40164	-3.84258			19.6167	-11.3401	-11.2114	-9.3063			19.6167	0.160411	-3.0326	-0.0128218			19.6167	0.628116	0.331415	0.629793			19.6167	-1.3539	-0.73751	-1.35634			19.6167	-13.6481	-14.0065
					19.6333	-2.90817	-3.26042	-4.06088			19.6333	-11.2985	-10.5377	-9.46506			19.6333	-0.0376895	-2.42215	-0.0565816			19.6333	0.710193	0.278989	0.644509			19.6333	-1.13172	-0.832759	-1.31076			19.6333	-14.1951	-14.0294
					19.65	-3.35947	-3.1513	-3.99892			19.65	-11.0995	-10.6524	-9.12302			19.65	0.311599	-1.97131	-0.114398			19.65	0.60315	0.485463	0.845434			19.65	-1.50494	-0.827338	-1.42288			19.65	-13.8256	-14.3567
					19.6667	-3.13673	-3.1095	-3.59554			19.6667	-11.2507	-11.2218	-9.13764			19.6667	-0.162362	-1.54432	-0.298278			19.6667	0.367483	0.601651	0.82291			19.6667	-1.60257	-0.739901	-1.08141			19.6667	-14.1101	-14.4046
					19.6833	-2.93845	-2.94207	-3.51238			19.6833	-11.0962	-11.1008	-9.07959			19.6833	-0.358382	-1.11034	0.0641894			19.6833	0.088775	1.03039	0.516411			19.6833	-1.24211	-0.848809	-1.2346			19.6833	-14.2003	-13.9785
					19.7	-3.2687	-3.00868	-3.68323			19.7	-10.9019	-11.0457	-9.14251			19.7	0.16317	-0.839415	0.367007			19.7	0.174169	1.04358	0.646572			19.7	-1.20098	-0.763331	-1.38609			19.7	-14.2272	-13.5495
					19.7167	-3.17483	-3.25647	-4.10577			19.7167	-11.1575	-11.3483	-9.37345			19.7167	0.11326	-1.67385	0.0567176			19.7167	0.553934	0.765625	1.089			19.7167	-1.738	-0.592429	-1.03798			19.7167	-14.2306	-13.6687
					19.7333	-3.08101	-3.37008	-4.2026			19.7333	-11.1501	-11.344	-9.27521			19.7333	-0.422849	-2.51175	-0.142665			19.7333	0.659528	0.685	1.19173			19.7333	-1.862	-0.931736	-1.08352			19.7333	-13.7173	-14.0754
					19.75	-3.36973	-3.03575	-3.97307			19.75	-11.2648	-11.2184	-9.2992			19.75	-0.165261	-2.24677	0.218143			19.75	0.725852	0.573898	0.807967			19.75	-1.57819	-1.10863	-0.738221			19.75	-13.7136	-14.4264
					19.7667	-3.47329	-3.05299	-4.19568			19.7667	-11.2938	-11.0804	-9.24561			19.7667	0.23028	-2.01887	0.477637			19.7667	0.944019	0.936257	0.889109			19.7667	-1.58588	-0.905599	-0.719834			19.7667	-13.8296	-14.5935
					19.7833	-3.03191	-3.4663	-3.96858			19.7833	-11.1901	-11.1279	-9.20183			19.7833	-0.224054	-2.0164	0.335526			19.7833	0.699643	0.967928	1.0908			19.7833	-1.25429	-1.10136	-1.40181			19.7833	-14.0387	-14.1148
					19.8	-2.96733	-3.3768	-3.49599			19.8	-10.9198	-11.3776	-9.20627			19.8	-0.269101	-2.05154	0.0670768			19.8	0.716394	1.03464	1.02292			19.8	-1.19944	-0.847443	-1.17015			19.8	-13.8768	-13.703
					19.8167	-3.11571	-3.24388	-3.69541			19.8167	-11.1205	-11.4186	-9.04429			19.8167	0.105483	-2.31078	0.212435			19.8167	0.694029	1.35261	0.436683			19.8167	-1.28464	-0.604981	-0.565087			19.8167	-13.8007	-13.6767
					19.8333	-2.79194	-3.648	-4.01549			19.8333	-11.4369	-11.1712	-9.16382			19.8333	0.172187	-2.02859	0.442745			19.8333	0.348111	1.02573	0.492089			19.8333	-1.53479	-0.708362	-0.466234			19.8333	-13.6151	-14.0562
					19.85	-2.61753	-3.47607	-3.8507			19.85	-11.2637	-11.1282	-9.38899			19.85	0.174906	-1.8942	0.606724			19.85	0.464039	0.98479	1.22134			19.85	-1.41809	-0.94026	-0.328841			19.85	-13.6907	-14.2902
					19.8667	-2.59387	-3.51705	-3.86659			19.8667	-11.3264	-11.3634	-9.38286			19.8667	0.0548449	-2.09763	0.635047			19.8667	0.783938	0.729234	1.3138			19.8667	-0.877366	-1.05716	-0.211788			19.8667	-14.0293	-14.1573
					19.8833	-3.05208	-3.98013	-3.67789			19.8833	-11.1926	-11.3366	-9.01003			19.8833	-0.155494	-2.1248	0.577644			19.8833	0.8238	0.369524	1.13274			19.8833	-0.972287	-1.10432	-0.51557			19.8833	-13.8105	-14.2048
					19.9	-3.24833	-3.9141	-3.02938			19.9	-10.8505	-11.2339	-8.96086			19.9	-0.291401	-2.57237	0.192283			19.9	0.548578	0.639301	0.724267			19.9	-1.4848	-1.10587	-0.728857			19.9	-14.0002	-14.0445
					19.9167	-3.20018	-3.47807	-2.88821			19.9167	-11.1069	-11.3112	-9.07877			19.9167	-0.042313	-2.83588	-0.193867			19.9167	0.419552	0.983744	0.823238			19.9167	-1.64669	-1.16678	-0.580177			19.9167	-14.2273	-13.7029
					19.9333	-2.92862	-3.12669	-3.16841			19.9333	-11.3219	-10.9963	-9.09733			19.9333	0.0881944	-2.60914	-0.0261848			19.9333	0.054831	0.917186	1.20691			19.9333	-1.61788	-1.30741	-0.210511			19.9333	-14.4142	-13.6892
					19.95	-2.52541	-2.91563	-3.34254			19.95	-11.3998	-11.1023	-9.13593			19.95	-0.145505	-1.96733	-0.0235016			19.95	0.0183304	0.854105	0.841233			19.95	-1.57012	-0.773292	-0.560987			19.95	-13.9189	-13.7314
					19.9667	-2.58782	-2.54906	-3.67995			19.9667	-11.5792	-11.4106	-9.06988			19.9667	-0.105396	-1.71934	0.278854			19.9667	0.561103	0.592487	0.972071			19.9667	-1.14437	-0.510041	-1.10743			19.9667	-13.3671	-13.7872
					19.9833	-2.82196	-2.90342	-3.3955			19.9833	-11.6161	-11.459	-8.93823			19.9833	0.163061	-1.75029	0.542722			19.9833	0.81944	0.84653	1.40502			19.9833	-1.31741	-0.738221	-1.15935			19.9833	-13.5204	-13.849
					20	-3.11102	-3.10669	-3.23428			20	-11.5693	-11.2845	-9.02773			20	-0.431355	-1.68054	0.539503			20	0.848878	1.1516	1.07621			20	-1.64282	-1.06038	-0.67764			20	-13.6425	-13.6335

## Sheet: Figure 4b  (processed)
	Wildtype			R218A,S15C,S73C			R218A			GGDEF R218A			R218A,S15C,S73C,E229A,E230A			YdeH
Time (min)	Ellipticity (mdeg) Technical replicate 1	Ellipticity (mdeg) Technical replicate 2	Ellipticity (mdeg) Technical replicate 3	Ellipticity (mdeg) Technical replicate 1	Ellipticity (mdeg) Technical replicate 2	Ellipticity (mdeg) Technical replicate 3	Ellipticity (mdeg) Technical replicate 1	Ellipticity (mdeg) Technical replicate 2	Ellipticity (mdeg) Technical replicate 3	Ellipticity (mdeg) Technical replicate 1	Ellipticity (mdeg) Technical replicate 2	Ellipticity (mdeg) Technical replicate 3	Ellipticity (mdeg) Technical replicate 1	Ellipticity (mdeg) Technical replicate 2	Ellipticity (mdeg) Technical replicate 3	Ellipticity (mdeg) Technical replicate 1	Ellipticity (mdeg) Technical replicate 2	Ellipticity (mdeg) Technical replicate 3	.
0	-5.4081	-2.6801	-6.98268	-0.635007	-1.56059	0.31791	-1.27788	-2.67979	-1.22376	-1.1899	-1.31069	-1.15784	-0.394598	-0.529977	-0.464191	1.68709	1.67492	1.96864
0.0167	-5.48534	0.0224421	-5.19021	-0.691479	-1.52048	0.364751	-1.07496	-2.80726	-1.24147	-0.321439	-1.21709	-1.04898	-0.277756	-0.373099	-0.00484686	1.69168	0.835569	1.67626
0.0333	-5.45687	0.0293677	-1.62574	-0.977719	-1.33789	0.368042	-0.483704	-3.00506	-1.17326	0.0183958	-1.10837	-0.459361	-0.0488472	-0.0128927	-0.0140563	1.50835	-0.0175386	0.718308
0.05	-5.48954	0.049086	0.014829	-0.684086	-1.41676	0.240443	0.0210151	-2.33663	-0.87262	0.037405	-1.00502	0.0131099	0.000485295	0.0207641	0.00220292	0.63386	-0.00813317	0.0136602
0.0667	-3.77427	0.0618352	0.0177162	-0.160763	-1.47094	0.226674	0.0235456	-0.758307	-0.382397	0.0413603	-1.218	0.00452443	0.0014715	0.0176757	0.0228408	0.0125965	-0.00828966	-0.00367983
0.0833	-1.00339	0.0302297	0.0119494	-0.0225128	-0.671121	0.163125	0.0175189	0.00983173	0.0395008	0.0368274	-1.33931	0.0176292	0.0282203	0.0274783	0.0275073	0.00616856	0.0049345	-0.0259896
0.1	0.00366658	0.0128129	-0.00420167	-0.0208651	0.0207206	0.0139521	0.0135845	-0.00957794	0.011829	0.0241667	-1.07027	0.00878026	0.0415161	0.0155695	0.0240697	0.0101753	0.0188013	-0.0343494
0.1167	0.0109388	0.0451717	-0.022546	-0.0141672	0.0436524	0.001788	0.0130721	0.0363748	0.0245941	0.0322356	-0.909426	-0.0158532	0.0243283	0.0100433	0.00939416	0.00408581	0.00900955	-0.000213765
0.1333	0.0165387	0.0575569	-0.00857979	0.011995	0.0208622	0.0144707	-0.00800721	0.0407878	0.0317376	0.0405851	-0.446256	0.00887256	0.0152623	0.0115146	0.00301861	-0.00943374	0.00718454	0.0096832
0.15	0.0265968	0.0497808	0.0259204	0.0435602	0.00324013	0.0196611	0.005442	0.00921714	-0.00504101	0.0278502	-0.0157717	0.033438	0.00449627	-0.000801046	-0.00657207	0.0047108	-0.0138585	0.0205608
0.1667	0.00447552	0.0382357	0.00957294	0.0136939	0.0266727	0.0401298	0.0205164	0.0129661	-0.00833852	0.00944754	0.0363394	-0.00419563	0.0145664	-0.00317878	0.00217161	0.00456167	-0.0162878	0.0291915
0.1833	0.021274	0.0261275	-0.0151502	-0.00679226	0.0257447	0.0404953	-0.00923121	0.0244151	0.0103596	-0.0156708	0.0419573	-0.00409831	0.0309827	0.00507935	0.0207134	0.00186049	0.0104482	0.0185066
0.2	0.0562924	0.0249861	-0.00235892	0.0217031	-0.00245197	0.00280786	-0.0151493	0.0115429	0.0318072	-0.0204787	-0.0126009	0.0201182	0.0113911	0.00442578	0.0127199	0.0157557	0.0181488	0.0249668
0.2167	0.0245481	0.0243914	0.0118373	0.00489538	-0.00188924	-0.00865995	0.00630371	-0.00553193	0.0217013	0.0271335	-0.0121862	0.0246728	0.0174422	0.0297914	0.0192715	0.00667585	0.00211095	0.00736545
0.2333	0.0224444	0.0277052	0.0121509	0.00450446	0.0181499	-0.0111802	0.00204264	0.00580316	0.0197524	0.0557803	0.026141	0.00962224	0.0230403	0.0419718	0.0346391	-0.00404341	0.00275754	0.00690106
0.25	0.0276275	0.0267824	0.0144398	0.00700887	0.0265583	-0.0146714	0.0131381	0.0502091	0.0332636	0.0428601	0.0240439	-0.0189705	0.00209235	0.0206801	0.0147351	0.0172626	0.0489926	0.0146837
0.2667	0.0337516	0.0476294	0.00332496	-0.0056993	0.0250336	0.00701767	-0.00321668	0.0333426	0.0460697	0.0401419	0.0162008	-0.00700564	0.0551419	-0.0282673	0.000137186	0.224958	0.0283089	0.00763355
0.2833	-1.14675	-1.5717	-0.485307	-0.749308	-1.09619	-0.171818	0.142214	-0.676652	0.298518	0.151685	0.357985	0.749499	-0.244692	-0.545197	-0.421629	1.29568	0.504448	0.220596
0.3	-3.00195	-3.39081	-2.15588	-3.05966	-3.52427	-1.48198	0.236025	-1.35006	0.336525	0.607619	0.661409	1.04695	-0.599203	-0.966564	-0.911757	1.68403	0.806317	1.38687
0.3167	-3.36541	-3.74378	-3.49471	-5.5415	-5.26113	-3.06161	0.461056	-1.52488	0.0587192	0.71341	0.755677	0.978588	-0.708811	-1.0104	-0.646659	1.68309	0.475627	1.97192
0.3333	-3.05923	-3.55854	-3.46101	-6.54191	-6.23911	-3.63526	0.437244	-1.88933	-0.304967	0.370267	0.514754	1.09874	-1.20842	-0.798593	-1.05427	2.38976	0.639936	1.39602
0.35	-3.26961	-3.47781	-3.42025	-7.07842	-7.14071	-4.58547	-0.117864	-1.69931	-0.0189945	0.428245	0.291533	0.674704	-1.37257	-0.10309	-1.2389	2.12295	0.736901	1.5712
0.3667	-3.39087	-3.6048	-3.6145	-8.2028	-7.8191	-5.51661	-0.396821	-1.44697	0.398001	0.202605	0.542293	0.527495	-1.40154	-0.598023	-0.733927	1.69275	0.709109	1.76542
0.3833	-3.17796	-3.04164	-4.04795	-8.57004	-8.56002	-5.73351	-0.301203	-1.35522	0.0410284	0.0193119	0.480182	0.599776	-1.20147	-1.40143	-0.97013	1.47987	0.792597	1.14849
0.4	-2.8754	-3.1352	-3.73176	-8.40662	-9.28091	-6.33443	0.00022331	-1.13761	-0.427314	0.235276	0.312847	0.716099	-0.534914	-1.30873	-0.915334	1.52468	0.539223	1.11059
0.4167	-2.695	-3.32923	-3.12797	-8.82568	-9.87143	-6.81104	0.225163	-0.983061	-0.551952	0.253418	0.633018	1.04544	-0.498539	-1.14084	-0.501609	1.62285	0.474593	1.3704
0.4333	-2.8824	-3.27069	-3.42946	-9.3217	-10.0703	-6.97473	0.0857309	-0.758499	-0.492405	0.119818	0.752758	1.33449	-1.16953	-1.00183	-0.414206	1.3901	0.895347	1.49156
0.45	-3.41834	-3.3423	-3.67868	-9.96976	-10.2406	-7.4896	0.0621796	-0.721828	-0.0486166	0.11556	0.271102	1.45934	-1.29802	-0.891756	-0.737968	1.65029	0.8208	1.42416
0.4667	-3.44906	-3.06757	-3.51362	-10.3193	-10.682	-7.95267	0.638251	-0.700124	0.432516	0.245825	0.677884	1.04461	-0.880155	-0.713374	-1.16619	1.61627	0.42685	1.16674
0.4833	-3.05353	-2.62673	-3.3501	-10.688	-11.0892	-7.88585	0.89338	-0.730617	0.279329	0.203933	1.14781	0.895836	-0.610868	-1.08291	-1.2085	1.02919	0.717831	1.28356
0.5	-2.94144	-2.74314	-3.35803	-10.9398	-11.0685	-7.85006	0.83478	-1.57172	0.207453	0.261015	0.853962	1.16045	-0.875358	-1.1791	-0.575733	1.02915	0.414608	0.950585
0.5167	-3.09319	-3.20689	-2.99646	-10.7213	-11.7236	-8.06796	0.486634	-1.43427	-0.106812	0.628572	0.32853	0.911552	-0.995313	-0.985643	-0.288621	1.0991	0.400192	1.1302
0.5333	-3.10737	-2.97336	-3.34802	-10.8771	-12.7148	-8.00076	0.352436	-0.532001	-0.00085117	0.3513	-0.0314223	1.12672	-0.758532	-0.896651	-1.22273	0.845329	0.564999	1.08688
0.55	-2.99358	-3.08501	-3.81393	-10.6357	-12.9305	-8.20887	0.204275	-1.15616	0.236712	0.222531	0.1167	1.04404	-0.362897	-0.837035	-1.27986	0.527221	0.136272	0.581289
0.5667	-3.08743	-3.79122	-3.31294	-10.3947	-13.0706	-8.70193	-0.311406	-1.44273	0.0880228	0.772833	-0.115001	0.871814	-0.117816	-1.06774	-0.727136	0.474509	0.312609	0.897018
0.5833	-3.25462	-3.38196	-3.06234	-10.7393	-13.1258	-8.95917	-0.0426827	-1.19994	0.0899393	0.943832	-0.237117	0.858864	-0.253928	-1.22292	-1.15101	0.695625	0.675493	0.954951
0.6	-2.91143	-3.07541	-2.75254	-10.8797	-13.1882	-8.82978	0.657817	-1.62344	0.111383	0.81869	0.126903	0.865917	-0.425973	-1.41459	-1.34236	0.374263	0.590208	0.881313
0.6167	-3.18238	-3.5533	-2.79998	-11.4929	-13.1458	-8.70061	0.0845511	-1.82511	-0.0312717	0.600811	0.402267	1.01325	-0.51857	-1.61554	-1.37881	0.463412	0.292325	1.00379
0.6333	-3.26242	-3.72412	-3.15991	-11.8657	-13.2014	-9.03116	-0.279562	-1.75624	-0.500351	0.770266	0.438052	0.733335	-0.347079	-1.42056	-1.00131	0.646824	0.230614	0.880842
0.65	-2.98815	-3.68396	-3.26795	-11.5779	-13.0627	-9.30105	0.233449	-1.18737	-0.412672	0.849256	0.424466	0.922436	-0.681026	-0.953043	-0.84511	0.415084	0.439297	0.465228
0.6667	-3.24274	-3.42631	-3.58059	-11.0141	-13.0764	-9.18088	0.445491	-0.332319	0.197116	0.657658	0.219287	1.00692	-1.21006	-0.756454	-1.19035	0.114243	0.864414	0.331641
0.6833	-3.22246	-3.20524	-3.92431	-10.9605	-13.5771	-8.97994	0.519738	-0.791752	0.450439	0.30493	-0.225844	0.828032	-1.35673	-0.741113	-1.03658	0.299946	0.522244	0.738508
0.7	-3.25791	-3.01643	-3.75236	-11.578	-13.0673	-9.13001	0.580907	-1.38391	-0.0477075	0.311425	-0.179543	0.82821	-0.903871	-0.624217	-0.931325	0.661443	0.0628079	0.864197
0.7167	-3.64629	-3.2619	-3.82189	-11.9564	-12.5178	-9.33765	0.109951	-1.23354	-0.334746	0.447876	0.181317	0.739055	-0.739888	-0.88474	-1.09455	0.402888	0.158781	0.552289
0.7333	-3.96203	-3.59058	-4.04022	-11.7084	-12.9097	-9.21322	0.0217005	-0.956321	0.0284298	0.0394724	0.322928	0.668093	-1.01724	-1.21992	-1.11378	0.446766	0.263477	0.274283
0.75	-3.31691	-3.25546	-4.26976	-11.4991	-13.2513	-9.33926	0.222001	-0.631427	-0.156651	0.166553	0.263346	0.706265	-0.777389	-1.52928	-0.707096	0.918723	0.0210003	0.330733
0.7667	-3.03818	-2.97148	-4.76507	-11.8327	-13.4084	-9.51192	-0.0786966	-1.3576	-0.156307	0.425819	0.392579	0.781914	-0.848558	-1.72107	-0.723799	0.651521	-0.0998385	0.421833
0.7833	-3.1388	-3.26619	-4.70677	-11.7003	-13.7203	-9.57996	0.142809	-1.60413	-0.213918	0.248144	0.610527	0.651679	-1.07604	-1.46756	-0.961734	0.628679	0.134866	0.384802
0.8	-3.06785	-3.54573	-4.63428	-11.4301	-13.6835	-9.94229	0.197415	-1.13441	-0.0140299	0.341338	0.482982	0.603401	-1.15526	-1.06651	-0.564034	0.988507	-0.20813	0.343162
0.8167	-3.29789	-3.41448	-4.41471	-11.5476	-13.3548	-10.0492	0.126323	-0.846946	0.417203	0.427944	0.521551	0.718009	-1.18603	-1.15863	-0.9852	0.587034	-0.0861401	-0.0355252
0.8333	-3.23267	-3.07747	-4.07272	-11.6718	-13.5237	-9.6773	-0.174166	-1.04296	0.0374111	0.349999	0.737531	0.444223	-1.27237	-1.59806	-1.32986	0.332173	-0.0148922	0.00138778
0.85	-3.23016	-3.09093	-3.83667	-11.7137	-13.5319	-9.33859	-0.288524	-1.72087	-0.227777	-0.00226085	0.584808	0.632618	-1.19378	-1.19336	-1.05163	-0.00816387	-0.359047	0.116127
0.8667	-3.6059	-3.24488	-4.10113	-11.8041	-13.3065	-9.49815	-0.519728	-2.06707	0.0872169	0.0218122	0.43493	0.701174	-0.818394	-0.834829	-1.45632	-0.397197	-0.154234	-0.312089
0.8833	-3.52721	-3.26674	-4.37567	-11.7998	-13.1384	-9.4183	-0.582267	-1.81601	0.434689	0.136321	0.549778	0.245574	-0.922234	-1.03145	-1.37002	-0.284479	-0.03173	-0.254661
0.9	-3.53388	-3.1524	-4.56643	-12.0338	-13.0364	-9.1763	-0.158053	-1.65202	0.265268	0.0275242	0.402503	0.586649	-0.488028	-1.30414	-1.12976	-0.248512	-0.156011	0.0480057
0.9167	-3.37975	-3.07459	-4.50386	-11.9926	-12.8518	-9.37869	-0.273399	-1.53057	0.0955579	0.273018	0.386573	0.816191	-0.533813	-1.4856	-0.892721	-0.237736	-0.378045	-0.0312188
0.9333	-2.83825	-3.08158	-4.00661	-11.6629	-12.302	-9.47082	-0.211124	-1.46613	-0.122669	-0.239936	0.583957	0.85481	-1.42074	-1.32767	-0.648305	0.185284	-0.390991	-0.256144
0.95	-3.05798	-2.84696	-3.64422	-11.63	-11.9563	-9.741	-0.0314831	-1.79028	-0.374072	-0.467066	0.565342	0.882277	-1.03161	-0.948081	-1.0355	0.286852	-0.145901	-0.274555
0.9667	-3.31956	-3.15352	-3.76915	-11.5879	-12.5436	-9.83407	0.0272179	-1.404	-0.651912	-0.18524	0.608436	0.750305	-0.886517	-1.29168	-1.14926	-0.370577	-0.18204	-0.418784
0.9833	-3.16352	-3.75206	-4.07629	-11.8996	-12.5795	-9.79722	-0.100942	-1.22235	-0.390588	-0.213399	0.511378	0.765526	-1.45296	-1.63441	-1.05059	-0.538598	-0.275372	-0.498721
1	-3.01612	-3.41467	-3.99692	-12.0931	-12.1702	-9.92389	0.0633036	-1.13508	0.09461	-0.0429591	0.453116	1.06078	-1.3364	-1.57377	-1.18496	0.0508259	-0.194788	-0.123854
1.0167	-2.83419	-2.97527	-3.67744	-11.9105	-12.3125	-9.50562	0.475202	-1.0421	0.00920268	0.313838	0.566032	1.11033	-0.967895	-1.68489	-1.28187	0.0591518	-0.308973	-0.112546
1.0333	-2.77516	-3.19199	-3.43972	-11.5674	-12.3584	-9.35116	0.00544617	-1.40185	-0.0369401	0.404017	0.762322	1.134	-0.524078	-1.42711	-1.15874	0.127455	-0.153231	-0.403363
1.05	-2.93518	-3.66217	-3.70615	-11.5319	-12.2157	-9.43336	-0.484981	-1.53865	0.179018	0.252002	0.505447	0.888367	-0.786458	-1.24434	-1.27964	-0.193348	-0.275454	-0.521422
1.0667	-2.96443	-3.78094	-3.67839	-11.8714	-12.0149	-9.40313	-0.325342	-1.45268	-0.0699877	0.248566	-0.155494	0.570926	-1.26405	-1.38894	-1.55132	-0.463026	-0.256731	-0.314761
1.0833	-2.93277	-3.40281	-3.00837	-11.7605	-12.1618	-9.47095	-0.220704	-1.38202	0.156141	-0.0651987	-0.445587	0.592818	-0.994236	-1.60426	-1.20014	0.329101	-0.531995	-0.207224
1.1	-2.84495	-3.01875	-3.02819	-11.7246	-12.6481	-9.36345	0.0615686	-1.50614	0.311395	-0.157365	-0.485409	0.590889	-0.750311	-1.20533	-0.446702	0.0890722	-0.872814	-0.639099
1.1167	-2.65556	-3.08221	-3.63523	-12.1511	-12.5774	-9.26847	0.254408	-1.43041	-0.184104	-0.00378112	-0.0421317	0.737181	-0.576372	-0.885993	-0.417917	-0.619745	-0.981883	-0.731592
1.1333	-2.76483	-3.13873	-3.74216	-12.0451	-12.1771	-9.52135	0.222066	-1.04541	-0.0371955	-0.248482	0.226392	0.63385	-0.53737	-1.24156	-0.909008	-0.684169	-1.42865	-0.648805
1.15	-2.69509	-2.97934	-4.02161	-11.8556	-12.1685	-9.59727	0.27166	-1.3859	0.15426	-0.47785	0.29325	0.665454	-0.768312	-1.62355	-0.472603	-0.527497	-0.914639	-0.795052
1.1667	-2.70661	-3.11821	-4.51412	-12.1188	-12.1694	-9.28559	0.219659	-1.38428	0.0260642	-0.188476	0.374331	0.842355	-0.955572	-1.68164	-0.577172	-0.367718	-0.344454	-0.872766
1.1833	-2.75705	-3.16959	-4.13963	-11.9231	-12.3414	-9.40013	0.149976	-1.00037	0.113035	0.201736	0.465429	0.968272	-0.630788	-1.40972	-1.43933	-0.354217	-0.761505	-0.727706
1.2	-2.70183	-3.35029	-3.50788	-11.6597	-11.8685	-9.33178	0.0630263	-1.2303	0.144635	0.19797	0.60659	0.907775	-0.463743	-1.15506	-1.5014	-0.957365	-1.27932	-0.799798
1.2167	-3.18959	-3.32619	-3.95317	-11.6056	-11.8391	-8.85128	0.20525	-1.08443	-0.39639	0.12999	0.202358	0.868145	-0.835119	-1.14172	-1.34403	-1.57374	-1.17501	-1.28474
1.2333	-3.47886	-3.05695	-4.19847	-11.8573	-12.6318	-9.09074	0.0141492	-0.974428	-0.519196	0.253444	0.0968212	0.802585	-0.594645	-1.49723	-1.2192	-1.10872	-1.23285	-1.42783
1.25	-2.93817	-2.83721	-4.08609	-12.0931	-12.8891	-9.46657	-0.24835	-1.76651	-0.0882304	0.495563	0.522178	0.497653	-0.777748	-1.43797	-1.23866	-0.323161	-1.00377	-0.99998
1.2667	-2.96815	-2.9288	-4.09761	-12.0636	-12.6169	-9.46944	0.176432	-1.89326	-0.169442	0.340899	0.586867	0.605397	-0.988466	-1.20198	-1.12953	-0.128539	-0.583024	-0.547073
1.2833	-3.16861	-3.50907	-3.6802	-11.5369	-12.4304	-9.37761	0.393199	-1.55249	-0.081111	0.161049	0.657881	0.93335	-0.545318	-1.38084	-0.920194	-0.659055	-0.740481	-0.572976
1.3	-3.0477	-3.42048	-3.43296	-11.7166	-12.3359	-9.38159	0.160745	-1.16161	0.0756519	0.238902	0.518953	0.616688	-0.437114	-1.47232	-1.34372	-1.00317	-0.869255	-1.08584
1.3167	-3.1151	-3.066	-3.19731	-12.2886	-12.3873	-9.37885	0.0182128	-0.98044	-0.113283	0.123262	0.266748	0.555081	-0.523048	-1.16358	-1.482	-0.88443	-1.0332	-1.25243
1.3333	-2.87105	-2.9471	-2.98807	-11.979	-12.5716	-9.18591	0.0508346	-1.09613	-0.324659	0.0386836	0.488393	0.947837	-0.646959	-1.26952	-1.1151	-0.779417	-0.780546	-1.20939
1.35	-3.12498	-3.14642	-3.34055	-11.9962	-12.2255	-9.45415	0.0937465	-1.1472	-0.311886	0.36215	0.864923	0.984938	-0.67269	-1.36081	-1.24579	-1.15937	-1.25789	-1.32508
1.3667	-3.35207	-3.57851	-3.60392	-12.1644	-12.4964	-9.75082	0.323292	-1.13222	-0.0217681	0.403801	1.20279	1.06458	-0.666459	-1.2395	-1.53105	-1.0044	-1.81697	-1.06124
1.3833	-3.13473	-3.44757	-3.49853	-11.9905	-12.9914	-9.61847	0.726946	-1.13107	-0.19327	0.453312	1.09749	0.72498	-0.632639	-1.20158	-1.68277	-0.652464	-1.54258	-0.915789
1.4	-3.11371	-3.08952	-3.54806	-11.9054	-13.0001	-9.57031	0.888462	-1.37136	-0.138599	0.713235	1.04273	0.160063	-0.45355	-1.0759	-1.13321	-0.708312	-1.3525	-0.783696
1.4167	-3.21432	-3.20048	-3.81975	-11.9521	-13.1283	-9.57943	0.375817	-1.35043	0.210433	0.707968	0.924217	0.339108	-0.0620562	-1.08835	-0.925826	-1.11625	-0.79543	-0.826423
1.4333	-3.16805	-3.12683	-3.62649	-11.8161	-12.6609	-9.6334	0.569952	-1.90605	0.0725452	0.232383	0.846822	0.54657	-0.282229	-0.786796	-1.6143	-1.42392	-0.744855	-1.25488
1.45	-2.92738	-2.99301	-3.40267	-11.382	-12.5862	-9.503	0.477195	-2.65695	-0.0995764	0.310625	0.962342	0.673283	-1.04219	-0.302518	-1.6406	-1.40902	-1.40833	-1.53381
1.4667	-2.77172	-3.27445	-3.4709	-11.4576	-12.5834	-9.20514	-0.272835	-2.16736	-0.0250424	0.904841	1.10181	1.01887	-1.13935	-0.724412	-1.25379	-1.68447	-1.65091	-1.80969
1.4833	-2.51501	-3.3225	-3.1872	-11.9663	-12.0846	-9.3287	0.229656	-1.62307	-0.176318	0.831333	1.25861	0.943916	-0.664332	-1.04192	-1.25517	-1.40287	-1.18512	-1.59933
1.5	-2.53614	-3.19598	-3.18231	-12.3943	-11.7749	-9.35894	0.392949	-1.86811	-0.330252	0.439067	0.989637	0.973676	-0.651634	-0.970034	-0.990311	-1.51772	-0.982162	-1.56133
1.5167	-3.08207	-3.13214	-3.59972	-12.1798	-11.7665	-9.47443	-0.31215	-1.50977	-0.255185	0.257934	0.86946	1.08727	-0.857575	-1.1497	-0.942676	-1.62895	-1.63804	-1.84639
1.5333	-3.25778	-3.02965	-3.76101	-11.8318	-12.137	-9.60097	-0.361124	-1.43995	-0.172778	0.0509791	0.731666	0.889107	-1.0167	-0.955736	-1.12418	-1.25764	-1.85229	-1.66307
1.55	-3.28108	-3.07964	-3.66099	-11.7453	-11.9533	-9.44223	0.442526	-2.07322	-0.0679779	0.153582	0.590513	0.599518	-0.932795	-0.823318	-0.920788	-1.33845	-1.71976	-1.84058
1.5667	-3.3634	-3.12697	-3.50573	-11.3268	-11.8637	-9.76373	0.650558	-2.2425	0.238065	0.496752	0.857023	0.510781	-1.16542	-1.21786	-1.1396	-1.4587	-1.54894	-2.03427
1.5833	-3.0054	-3.17139	-3.46388	-11.2062	-12.0486	-9.97688	0.459987	-1.88979	0.202227	-0.054983	1.05335	0.48255	-1.34859	-1.37771	-1.45706	-1.27243	-1.42108	-1.71515
1.6	-2.64655	-3.37008	-3.71913	-11.5911	-12.1912	-9.69093	0.193405	-1.63153	-0.396005	-0.216529	0.991483	0.488085	-1.00478	-0.773078	-0.92434	-1.5492	-1.5488	-1.33249
1.6167	-2.74235	-3.50591	-3.85257	-12.102	-12.2652	-9.6721	-0.134586	-1.67416	-0.460665	-0.200445	0.881568	0.592505	-0.981973	-0.684301	-0.523113	-2.13493	-1.77567	-1.32581
1.6333	-3.46083	-3.33031	-3.84219	-12.2117	-12.027	-9.91298	0.44462	-1.74607	-0.00356694	-0.333968	0.800644	0.325406	-1.04848	-1.15289	-1.10001	-1.63258	-1.93174	-1.71948
1.65	-3.59171	-3.07919	-4.12763	-11.9291	-11.9701	-9.78517	0.518396	-1.55831	0.113571	-0.0161309	0.691525	0.426744	-1.05995	-0.805656	-1.42382	-1.14819	-1.80447	-2.07568
1.6667	-3.16139	-3.21289	-4.07853	-11.7906	-12.2753	-9.79491	-0.0138096	-1.37565	0.0371732	-0.0215225	0.387941	0.800269	-0.645897	-0.678902	-1.27684	-1.84604	-1.92997	-1.84999
1.6833	-3.32317	-3.71682	-3.91983	-11.9	-12.3631	-9.96575	0.0516343	-1.54255	-0.254783	-0.0990651	0.347467	0.543604	-0.793426	-1.00961	-0.883152	-2.03111	-2.19985	-1.63561
1.7	-3.29598	-3.5044	-4.06001	-11.978	-12.2669	-9.81936	-0.0138026	-2.15327	-0.524357	-0.0252809	0.574436	0.336929	-0.937043	-1.16483	-0.679356	-1.75777	-2.29057	-1.81564
1.7167	-2.73272	-3.57071	-3.68084	-11.9968	-12.4135	-9.47236	-0.177976	-2.43736	-0.547357	0.0598983	0.636654	0.406179	-1.15512	-1.1943	-1.19548	-1.78414	-2.10324	-1.97635
1.7333	-2.37505	-3.65971	-3.07	-12.0354	-12.4972	-9.50212	-0.26037	-2.29055	-0.297625	0.0118191	0.601118	0.41832	-1.15322	-1.30091	-1.45574	-1.60511	-1.55557	-1.95131
1.75	-2.64744	-3.10646	-3.0878	-11.9026	-12.3822	-9.8239	0.0462157	-2.27814	-0.254213	0.118118	0.822504	0.767173	-0.970937	-1.57072	-1.29491	-1.92801	-1.58348	-2.0497
1.7667	-2.74399	-3.17953	-3.17466	-11.7746	-12.6085	-9.58203	0.0854843	-2.44327	-0.381079	0.451848	1.03598	0.851551	-0.977826	-1.45677	-1.32115	-2.05614	-2.1155	-2.30527
1.7833	-3.08533	-3.31598	-3.18949	-11.9189	-12.5589	-9.45424	-0.451826	-2.36705	-0.209725	0.376026	0.845286	0.510888	-1.0565	-0.988708	-1.50497	-1.72176	-2.35348	-2.56512
1.8	-3.56674	-3.07363	-3.43772	-12.0566	-12.0375	-9.53526	-0.349458	-1.75198	-0.045719	0.576249	0.622745	0.578924	-1.15231	-0.654846	-1.53804	-1.72744	-2.39867	-2.33841
1.8167	-3.25775	-2.98167	-3.84275	-11.8195	-11.9594	-9.67988	-0.729092	-1.26938	-0.0390953	0.579744	0.744717	1.07298	-0.738962	-0.942351	-1.31104	-1.75398	-2.14178	-2.10353
1.8333	-2.89079	-3.17263	-3.92598	-11.6662	-12.3866	-10.0565	-0.913697	-1.07775	-0.0585204	0.00882619	0.800496	0.968733	-0.986651	-1.5964	-1.49431	-2.03521	-2.22184	-2.63331
1.85	-2.69984	-3.40531	-3.43884	-11.8092	-12.5292	-10.2581	-0.212116	-1.42073	0.182249	-0.0270201	0.940373	0.760132	-1.21914	-1.59344	-1.51228	-2.79544	-2.23588	-2.42398
1.8667	-3.05024	-3.47474	-3.56188	-11.6325	-12.3608	-10.1282	-0.09202	-1.8018	0.201784	0.224332	0.975621	0.928108	-0.992667	-1.22686	-1.23348	-2.57539	-2.27604	-2.06265
1.8833	-3.33922	-3.32953	-4.03052	-11.5931	-12.5011	-9.61224	0.417467	-1.71004	-0.141211	0.297283	0.910602	1.23037	-1.0031	-0.948627	-1.39336	-2.02445	-2.54112	-2.31301
1.9	-2.96178	-3.30315	-3.99557	-11.6808	-12.1017	-9.70237	0.439228	-1.79632	0.116338	-0.00363831	0.816608	1.14953	-0.959285	-0.99782	-1.12504	-1.98605	-2.2525	-2.34936
1.9167	-2.87248	-3.28708	-3.57419	-11.7751	-12.0441	-10.0466	0.199613	-1.98465	0.376967	-0.0253766	0.480295	1.11799	-0.700857	-1.38856	-0.766952	-1.77937	-2.25891	-2.61545
1.9333	-3.31058	-2.83936	-3.66931	-11.7191	-12.4087	-9.77813	0.0758674	-2.2215	0.317025	0.147481	0.462981	1.31142	-0.906372	-1.33576	-0.923701	-2.09462	-2.54873	-2.69553
1.95	-3.55242	-2.85514	-4.13649	-11.5171	-12.568	-9.65489	-0.47811	-1.85068	0.00288774	0.125607	0.377653	1.07747	-0.631442	-1.09668	-0.965819	-2.36243	-2.32626	-2.32148
1.9667	-3.095	-3.62996	-3.90723	-11.9679	-12.9914	-9.74738	-0.0584287	-1.94096	-0.0323855	0.121081	0.471575	0.651001	-0.219727	-1.11375	-0.875507	-2.23125	-2.49763	-2.42323
1.9833	-2.86011	-3.44437	-3.86572	-12.2376	-12.7885	-9.94649	0.183532	-2.37402	0.233455	0.0173943	0.567752	0.416372	-0.80986	-1.16385	-0.811808	-2.55646	-2.90461	-2.89915
2	-2.6457	-3.04317	-3.73758	-11.8177	-12.2078	-9.93929	-0.22512	-2.1456	0.138913	0.197225	0.437241	0.879945	-1.30975	-1.13754	-1.10291	-2.65065	-2.69709	-2.97073
2.0167	-2.5038	-2.87937	-3.54086	-11.5746	-12.0052	-9.93111	-0.412582	-1.58412	0.289635	0.225342	0.592844	1.14584	-1.48996	-1.02301	-1.2637	-2.49282	-2.30458	-2.55718
2.0333	-2.89277	-3.0367	-3.50823	-11.7736	-11.9101	-9.89026	-0.296689	-1.40833	0.345887	-0.21239	0.911309	0.907395	-1.50644	-1.09811	-1.20352	-2.60925	-2.57782	-2.27426
2.05	-3.21346	-3.29668	-3.36914	-11.6149	-11.7563	-9.78537	-0.544546	-1.31875	0.254474	0.230956	0.949194	0.863785	-1.16059	-1.47076	-0.882957	-2.63243	-2.73279	-2.41036
2.0667	-3.1419	-3.21338	-3.70181	-11.646	-11.7755	-9.74844	-0.611291	-1.2211	0.0644537	0.528664	0.753571	1.03283	-0.612006	-1.62164	-0.492308	-2.17215	-2.47509	-2.63955
2.0833	-2.58199	-3.26693	-3.54963	-11.5567	-11.9846	-9.86965	0.0074639	-2.19762	-0.41997	-0.0685649	0.653062	0.625756	-0.83942	-1.23446	-0.709822	-1.78697	-2.72684	-2.768
2.1	-2.86105	-2.85551	-3.3633	-11.126	-12.3578	-9.91054	-0.258925	-2.63095	-0.372822	0.178907	0.623251	0.44657	-1.63699	-1.24739	-0.932916	-2.68156	-2.78345	-2.61163
2.1167	-3.03633	-2.36458	-3.59146	-11.3991	-12.2828	-9.65521	-0.865972	-2.15999	-0.36626	0.33141	0.698226	0.955078	-1.60205	-1.52371	-1.09709	-3.03906	-2.86098	-2.53344
2.1333	-2.95318	-2.68996	-3.52241	-11.8356	-12.1729	-9.51361	-0.687747	-1.79971	-0.375648	0.0206006	0.393083	0.959647	-1.15953	-1.33841	-0.999011	-2.63068	-3.23159	-2.79513
2.15	-3.19332	-3.02255	-3.49067	-11.7318	-12.4051	-9.46145	-0.0878437	-1.55159	0.236328	0.214794	0.395562	0.631142	-0.796318	-1.21405	-0.850085	-2.42107	-3.36303	-3.09471
2.1667	-3.42299	-3.27195	-3.70565	-12.0024	-12.806	-9.35281	-0.0138977	-1.44607	0.0968238	0.606295	0.848402	0.767366	-0.449231	-0.993614	-0.598629	-2.51466	-2.84206	-3.02518
2.1833	-3.2657	-3.5493	-3.7541	-12.0241	-13.0871	-9.62505	-0.0202797	-1.66315	-0.0506624	0.421764	0.708463	0.846173	-0.338342	-1.48435	-0.855697	-2.42345	-2.69615	-2.73396
2.2	-2.79923	-3.53599	-3.7001	-11.2394	-12.5429	-10.1159	-0.00399089	-2.09716	0.0450979	0.432671	0.12037	0.859303	-0.60634	-1.42247	-1.68989	-2.14273	-3.04682	-2.53717
2.2167	-3.36197	-3.1255	-3.86231	-11.2127	-12.0876	-10.0118	-0.362758	-2.0346	-0.0227427	0.924333	-0.0340974	1.04634	-0.726297	-1.2212	-1.29488	-2.7479	-2.73147	-2.57673
2.2333	-3.22637	-2.79907	-4.19274	-11.4077	-12.2372	-9.72392	-0.04755	-2.378	0.0729799	0.587374	0.630766	0.865666	-0.684185	-1.51775	-1.07888	-3.34005	-3.00727	-3.00793
2.25	-2.74485	-2.64077	-4.3919	-11.7061	-12.4721	-9.5355	0.218455	-3.02028	-0.0771156	0.279604	0.220841	0.471993	-1.25112	-1.54568	-1.3875	-2.92837	-3.35233	-2.92811
2.2667	-2.90927	-2.94956	-4.26995	-11.9424	-12.5514	-9.47072	0.00132891	-2.54205	-0.012238	0.277962	0.00854492	0.649409	-1.47569	-1.55483	-1.19695	-2.69459	-3.271	-2.89837
2.2833	-3.00452	-3.08766	-3.93947	-11.5436	-12.301	-9.50734	0.167507	-2.19901	-0.197396	0.0252917	0.950374	0.967413	-1.07798	-1.37969	-0.950528	-2.95168	-3.20953	-2.98776
2.3	-3.32834	-3.02366	-3.73911	-11.4002	-12.0504	-9.63953	0.457321	-2.48078	-0.475488	0.0468783	0.832236	1.32529	-0.96175	-1.09433	-0.986315	-3.16512	-3.17459	-2.78449
2.3167	-3.14865	-3.58621	-3.86061	-11.6537	-12.3682	-9.87241	0.621139	-2.52913	-0.345556	0.150021	0.309703	0.881031	-1.37088	-0.979711	-1.21812	-3.19411	-3.17467	-2.74833
2.3333	-2.80483	-3.1535	-3.793	-12.0184	-12.8254	-9.8894	0.459356	-2.17054	0.100993	0.15575	0.291305	0.387526	-1.39805	-0.907504	-1.18173	-3.00194	-3.05673	-3.06868
2.35	-2.90415	-3.25591	-3.77002	-11.8996	-12.7321	-10.0232	-0.114697	-1.34079	0.336164	-0.091696	0.652661	0.795162	-1.1185	-0.93113	-0.993744	-3.04737	-2.88852	-3.60177
2.3667	-3.1099	-3.29714	-3.4086	-11.7418	-12.9083	-9.88148	-0.0799226	-1.11037	0.0300191	0.330768	0.54555	0.729626	-1.03747	-1.17993	-1.24442	-3.12099	-2.98643	-3.47272
2.3833	-3.16349	-2.98373	-3.31466	-11.54	-12.8012	-9.41938	-0.0851265	-1.62593	-0.122887	0.136464	0.198603	0.923647	-0.78949	-0.90716	-1.63612	-2.92391	-3.4407	-3.47663
2.4	-2.97244	-3.31927	-3.59125	-11.7441	-12.2206	-9.56788	-0.324729	-1.69085	-0.355809	-0.160358	0.500227	1.02039	-0.526509	-0.675242	-1.13003	-2.89413	-3.41747	-3.65645
2.4167	-2.85908	-3.19572	-3.6937	-12.0668	-12.3435	-9.79096	-0.32165	-1.79504	-0.701746	0.302436	0.762619	0.549675	-0.839899	-1.04868	-1.35825	-2.72572	-3.19548	-3.11738
2.4333	-2.70998	-3.15986	-3.49435	-11.3912	-12.8554	-9.73895	-0.427016	-2.14834	-0.461131	-0.00404678	0.774141	0.270994	-1.44739	-1.26063	-1.59798	-2.61656	-2.93218	-3.296
2.45	-2.95079	-3.13511	-3.38419	-11.3168	-12.8315	-9.63372	-0.165022	-1.94282	-0.496608	-0.139504	0.554608	0.684103	-1.12328	-1.56592	-0.58554	-3.03684	-3.00486	-3.83667
2.4667	-3.22524	-3.1656	-3.98754	-11.2501	-12.5954	-9.74265	0.145982	-1.38409	-0.663245	0.01179	0.642334	1.05126	-1.3027	-1.35177	-0.466052	-2.95053	-3.42692	-3.65681
2.4833	-2.98987	-3.08521	-3.99263	-11.2501	-12.5031	-9.85869	0.430399	-1.56556	-0.379941	0.0627881	0.848805	1.27772	-1.60814	-1.08731	-0.966311	-3.02578	-3.5594	-3.15796
2.5	-3.13894	-3.18336	-3.74087	-11.5487	-12.1538	-9.93284	0.442735	-1.90625	-0.304487	0.151921	0.685368	1.25695	-1.66619	-1.19519	-1.68895	-3.04676	-3.45093	-3.16024
2.5167	-2.98665	-3.25992	-4.06279	-11.5329	-11.906	-10.0364	0.300655	-1.81509	-0.428737	0.124242	0.447697	0.905303	-1.51371	-0.836373	-1.52928	-2.97362	-3.28455	-3.44468
2.5333	-2.71899	-3.40544	-4.00964	-12.0642	-11.9282	-9.75785	0.307531	-1.94887	-0.549635	0.13423	0.475901	0.827343	-0.734901	-0.742142	-0.84066	-2.96897	-3.36343	-3.43417
2.55	-3.27268	-3.52857	-3.79828	-12.061	-12.1726	-9.5983	0.146994	-2.12893	-0.130919	0.222167	0.651689	0.95291	-0.419326	-0.825528	-1.01597	-3.18492	-3.25593	-3.52893
2.5667	-3.32054	-3.07226	-4.05347	-11.8989	-12.3674	-9.6572	0.142844	-2.04648	0.0397712	-0.0648341	0.78424	1.12584	-0.406932	-0.77893	-1.61446	-3.61496	-3.30511	-3.56516
2.5833	-3.16144	-2.98891	-3.71737	-12.0451	-12.4968	-9.52364	0.12604	-1.7439	0.147679	-0.493296	0.707511	0.6836	-0.334259	-0.644885	-1.67311	-3.51183	-3.73677	-3.86589
2.6	-3.29985	-3.48993	-3.61107	-12.0367	-12.5581	-9.70233	-0.133119	-1.13195	-0.29679	-0.219166	0.402731	0.52274	-0.49769	-0.623156	-1.172	-3.36218	-3.69454	-3.83807
2.6167	-3.29805	-3.74837	-3.49892	-12.1871	-12.3053	-9.86345	-0.574677	-1.24261	-0.851734	0.1474	0.266823	0.935596	-0.750819	-0.592529	-1.24357	-3.41986	-3.49549	-3.7507
2.6333	-3.21207	-3.11376	-3.14398	-11.7813	-12.2093	-9.76889	-0.669792	-1.45792	-0.291539	-0.182454	0.339662	0.708727	-0.781484	-0.519022	-1.06599	-3.50377	-3.88311	-4.02773
2.65	-3.05288	-3.02829	-3.15973	-11.5601	-12.3237	-9.61153	-0.322403	-1.30982	0.0941044	-0.498897	0.597631	0.238738	-1.14066	-1.33359	-0.958122	-3.73458	-4.16129	-3.93031
2.6667	-2.9079	-3.5138	-3.51959	-11.8053	-12.4639	-9.2687	-0.202124	-1.71507	-0.038785	-0.271049	0.589122	0.025385	-1.78794	-1.71299	-1.12194	-3.83599	-4.28455	-3.58771
2.6833	-2.81729	-2.98964	-3.46524	-11.781	-12.2249	-9.53254	0.215282	-2.00706	-0.0297881	0.15641	0.419251	0.3748	-1.3513	-1.16913	-0.875926	-3.39335	-4.16104	-3.66863
2.7	-2.92257	-2.79512	-3.1935	-11.4051	-11.9596	-9.96247	0.559277	-2.08754	0.157454	0.292799	0.305031	0.804085	-0.557849	-1.15114	-0.78545	-3.63921	-3.7257	-4.35417
2.7167	-3.01448	-3.06228	-3.61941	-11.5189	-11.9289	-9.87216	-0.0992692	-2.34007	0.21243	0.493357	0.335858	0.935007	-1.03563	-1.19003	-1.22317	-3.97115	-3.48375	-4.26224
2.7333	-3.09896	-2.66261	-3.58117	-11.6147	-12.0556	-9.66204	-0.859442	-2.42515	0.27714	0.737147	0.216557	0.626936	-1.20395	-1.50428	-1.29429	-3.59359	-3.86608	-3.64884
2.75	-2.94425	-2.93861	-3.77692	-11.6824	-12.6191	-9.505	-0.126325	-2.31848	0.3148	0.692235	0.30733	0.427447	-1.04418	-1.6445	-0.721109	-3.72496	-3.9293	-3.53021
2.7667	-2.76742	-3.23426	-3.79936	-11.6751	-12.862	-9.62729	0.12095	-2.57092	0.0240303	0.666692	0.395669	0.806704	-1.61477	-1.33557	-0.801281	-3.63344	-3.4948	-3.92175
2.7833	-2.9734	-3.02769	-3.46046	-11.5248	-12.9498	-9.71533	-0.635236	-2.81563	-0.170509	0.223737	0.489417	0.803329	-1.27144	-1.31859	-1.36847	-3.37483	-3.5408	-4.21908
2.8	-3.40456	-3.27796	-3.72178	-11.6999	-12.731	-9.62694	-0.43577	-2.07202	-0.22856	-0.104945	0.662785	0.696444	-1.02553	-1.58061	-1.33605	-3.7554	-4.10651	-3.84342
2.8167	-3.60563	-3.29493	-3.78617	-11.3171	-12.3058	-9.78058	0.1394	-1.12936	-0.406739	-0.13018	0.502278	0.935269	-1.00926	-1.77542	-0.851195	-3.72743	-4.09557	-3.82251
2.8333	-3.42845	-2.93872	-3.42144	-11.287	-11.8816	-9.73078	0.240764	-0.873087	-0.411767	-0.338185	0.670893	0.783691	-0.405649	-1.63566	-1.1038	-3.2189	-4.03622	-4.08853
2.85	-3.62172	-2.81268	-3.41548	-11.3707	-11.0921	-9.49352	0.651074	-1.56443	-0.325924	-0.0589408	0.752728	0.425878	-0.631629	-1.20813	-1.34071	-3.64351	-4.02276	-4.18845
2.8667	-3.62825	-3.15565	-3.63371	-11.5955	-11.2147	-9.47637	0.766437	-1.9766	-0.31145	0.384409	0.821392	0.422438	-1.35341	-1.07503	-1.29972	-4.15417	-3.55597	-4.22382
2.8833	-3.12225	-3.90251	-3.88714	-11.7813	-12.011	-9.3162	0.326863	-1.97791	-0.252156	0.375974	1.02449	0.731742	-1.28024	-0.926669	-1.41116	-4.24178	-3.62669	-4.17725
2.9	-2.96431	-4.03626	-4.2615	-11.2474	-12.54	-9.30173	0.630413	-1.46259	0.0249078	0.230463	0.760773	0.67986	-0.498006	-1.15335	-1.18687	-4.3913	-4.03496	-4.07631
2.9167	-3.23942	-3.37853	-3.88048	-11.1416	-12.4829	-9.16412	0.556117	-0.981787	0.17485	-0.297652	0.421358	0.865633	-0.156299	-1.73688	-0.98525	-4.04711	-4.28687	-4.00296
2.9333	-3.42145	-3.1765	-3.74416	-11.3695	-12.055	-9.39593	-0.13008	-1.02483	-0.15883	-0.309902	0.550058	0.847467	-0.377871	-1.58831	-0.869208	-4.02132	-3.89564	-4.10127
2.95	-3.35672	-3.37924	-3.94496	-11.404	-12.1845	-9.78907	-0.0162148	-0.975466	-0.308356	-0.0990289	0.933089	0.432519	-0.895999	-1.10757	-0.921491	-4.25977	-3.82144	-4.27909
2.9667	-3.192	-3.16261	-3.92916	-11.2673	-12.6852	-9.59344	-0.212331	-1.01405	-0.175366	-0.317542	0.675604	0.729498	-1.05828	-1.1567	-1.29962	-4.13048	-3.90598	-4.33559
2.9833	-3.09193	-3.08013	-4.11795	-11.4469	-12.8785	-9.57653	-0.698909	-1.32459	0.0411521	-0.121579	0.319529	1.0053	-1.29422	-1.04153	-1.15558	-3.93951	-3.85587	-4.30948
3	-3.07999	-3.27701	-4.40094	-11.5115	-12.3824	-9.58947	-0.346871	-1.72196	0.379067	0.0129167	0.307156	0.743462	-1.67103	-0.671175	-0.7543	-3.989	-4.31994	-4.26396
3.0167	-2.94739	-3.31976	-4.20177	-11.4112	-12.1677	-9.49053	0.0428857	-1.88652	0.0113128	0.0950166	0.421486	0.636556	-1.83234	-1.24434	-0.711808	-4.27564	-4.50287	-4.52108
3.0333	-2.89559	-3.47862	-3.67874	-11.3881	-12.1926	-9.62125	0.281008	-1.61734	-0.204193	0.147219	0.434176	1.04568	-1.42721	-1.82525	-0.694239	-4.38549	-4.36917	-4.72689
3.05	-3.15143	-3.28709	-3.49084	-11.9685	-12.373	-9.67015	0.329001	-1.21796	-0.18657	0.0402755	0.26587	1.20754	-1.04645	-1.45141	-0.881688	-4.07888	-4.14768	-4.20316
3.0667	-3.30972	-3.43768	-3.87323	-12.2762	-12.327	-9.81033	-0.302838	-1.53837	-0.606386	0.11552	0.47303	0.920803	-1.35243	-0.887946	-1.20511	-4.02359	-4.16675	-4.33556
3.0833	-3.08516	-3.38494	-3.86117	-11.6654	-12.2841	-10.0516	-0.295558	-2.32659	-0.711031	0.0822508	0.738581	0.600502	-1.2554	-1.01202	-1.5679	-4.60724	-4.20225	-4.36374
3.1	-2.75686	-3.33036	-3.44759	-11.3638	-12.7155	-9.90816	-0.00883405	-2.80172	-0.418687	0.12137	0.507429	0.307431	-0.749335	-1.02473	-1.20262	-4.38884	-3.69521	-4.38259
3.1167	-2.6119	-3.55988	-3.35065	-11.6063	-12.5502	-9.77198	-0.419631	-1.90602	-0.402432	0.570378	0.656578	0.178975	-0.729596	-0.57198	-1.1327	-3.85325	-4.1651	-4.8194
3.1333	-2.67953	-3.58542	-3.41267	-12.1223	-12.34	-9.63341	-0.377989	-1.1902	-0.677285	0.81658	1.06228	0.526435	-1.19684	-0.94511	-1.15445	-4.39782	-4.55406	-4.87128
3.15	-2.87662	-3.89996	-3.64464	-11.6327	-12.4041	-9.75461	-0.00956012	-1.38077	-0.668088	0.588533	0.549782	0.407675	-1.36691	-1.50559	-1.07059	-4.93298	-4.45779	-4.67029
3.1667	-3.07165	-3.67059	-3.53082	-11.2073	-12.2378	-9.99013	0.247787	-1.21436	-0.446441	0.0471675	0.129518	0.713706	-1.19168	-1.06511	-1.34007	-4.9615	-4.5293	-4.29324
3.1833	-3.14875	-3.50559	-3.81733	-11.2733	-12.0265	-9.69177	0.18214	-1.22415	-0.206899	0.0774381	0.0834653	0.909425	-0.781875	-1.3682	-1.14654	-4.66958	-4.10373	-4.54833
3.2	-3.1073	-3.43123	-3.7352	-11.1161	-11.7139	-9.39054	-0.241819	-1.18785	-0.205328	0.232224	0.361359	0.914876	-0.800632	-1.69688	-1.47932	-4.36409	-4.22993	-4.87789
3.2167	-3.06706	-3.25958	-3.69346	-11.4988	-11.3817	-9.57895	-0.270205	-1.41042	-0.255442	0.15768	0.597373	1.31631	-1.1352	-0.896788	-1.48442	-4.44909	-4.43585	-5.0587
3.2333	-3.04325	-3.31977	-3.55089	-11.1869	-11.932	-9.47539	0.122041	-1.88948	-0.27433	0.484955	0.788679	1.07207	-0.982354	-0.736295	-1.16411	-4.48317	-4.63453	-5.13555
3.25	-3.31553	-3.50586	-3.43714	-10.9344	-12.1883	-9.30052	0.209684	-2.31744	-0.147303	0.390118	0.901992	0.982443	-1.16759	-1.17453	-0.981061	-4.57493	-5.52097	-4.82989
3.2667	-3.35181	-3.84327	-3.94294	-11.4053	-12.0473	-9.3715	-0.274248	-1.99186	-0.109213	0.270797	0.704813	0.66786	-1.44757	-0.982115	-1.12686	-4.69568	-5.38798	-4.34293
3.2833	-2.96927	-3.90105	-3.98804	-11.5217	-12.2474	-9.45627	-0.649376	-1.61253	-0.0327876	0.542633	0.587678	0.114927	-0.706596	-1.00902	-1.1558	-4.35277	-4.80021	-4.62764
3.3	-2.64295	-3.57815	-3.83188	-11.6872	-11.9474	-9.49372	-0.328656	-1.94907	-0.168702	0.314479	0.758895	0.381927	-0.612157	-1.15797	-0.799291	-4.57148	-4.69833	-5.25753
3.3167	-2.66291	-3.57828	-3.94651	-11.4751	-11.8888	-9.2728	-0.038204	-1.54636	-0.154571	-0.00900064	0.952042	0.951414	-1.1424	-1.20716	-0.593349	-4.7912	-4.80233	-5.18726
3.3333	-3.31742	-3.50253	-3.91228	-11.5843	-12.5292	-9.21875	0.240723	-1.69796	0.00498024	0.195938	0.752911	1.14073	-0.875956	-1.29804	-0.777185	-4.22511	-4.93149	-5.2729
3.35	-3.42482	-3.38783	-3.69121	-11.9457	-12.6694	-9.66839	0.170641	-2.25199	0.0580543	0.472271	0.547376	0.941639	-0.796238	-1.37087	-0.987653	-4.22138	-4.9077	-5.53934
3.3667	-3.02048	-3.60223	-3.46447	-12.0074	-12.5298	-9.79933	0.025323	-2.56274	0.0189554	0.421129	0.570248	0.583152	-0.924412	-1.35777	-0.935583	-4.80656	-5.06055	-5.26412
3.3833	-2.89605	-3.64615	-3.43442	-11.6974	-12.2006	-9.39334	0.275965	-2.23542	0.167777	0.540368	0.481558	0.674645	-0.662409	-1.05276	-1.18662	-4.81137	-4.92293	-5.1607
3.4	-3.20037	-3.55066	-3.54564	-11.3179	-12.0976	-9.32766	0.1672	-1.28881	0.348823	0.362623	0.490886	0.625357	-0.3486	-1.09915	-1.2547	-4.50683	-4.84207	-5.44785
3.4167	-3.37996	-3.43888	-3.97824	-11.4873	-12.2116	-9.62552	-0.1902	-0.958838	0.0954234	0.1532	0.33523	0.114543	-0.444786	-1.03982	-0.928737	-4.72915	-4.70912	-5.24841
3.4333	-3.4842	-3.31902	-4.80598	-10.9756	-12.2361	-9.66313	-0.430865	-1.03967	-0.19741	0.107344	0.387244	-0.00498465	-0.637561	-1.00476	-0.725981	-4.66033	-4.96623	-5.06118
3.45	-3.28547	-3.30403	-4.34497	-10.9056	-12.3049	-9.5857	-0.347883	-1.42416	-0.33037	0.159505	0.766769	0.240449	-0.759678	-0.947922	-0.708536	-4.35866	-4.91061	-5.15258
3.4667	-2.7624	-3.03411	-3.74041	-11.7121	-11.7636	-9.69778	-0.0768455	-1.42648	0.0823387	0.361072	0.93906	0.279666	-0.409779	-1.10117	-0.720395	-4.57001	-4.92671	-4.81061
3.4833	-2.81217	-3.00168	-3.97488	-11.5854	-11.9495	-9.62499	0.150288	-0.914944	0.177041	0.652029	1.00936	0.545591	-0.599324	-0.825102	-0.573557	-4.62956	-5.57651	-4.55371
3.5	-2.99536	-3.07298	-4.2012	-11.2341	-12.4493	-9.50273	0.393597	-1.4481	-0.138944	0.785959	0.590642	0.843132	-1.26349	-0.830501	-0.475519	-4.51635	-5.16977	-4.79962
3.5167	-3.04604	-3.10032	-4.63535	-11.4456	-12.0734	-9.51741	-0.102383	-1.78285	0.00468426	0.305683	0.694629	0.595522	-1.04241	-1.2419	-1.00591	-4.51387	-4.81963	-5.24306
3.5333	-3.3265	-3.29953	-4.03664	-11.1042	-12.1596	-9.58612	-0.362987	-1.08949	0.0326292	0.162831	0.858385	0.485545	-0.624252	-1.23313	-1.22117	-4.6373	-4.69179	-5.30445
3.55	-3.58824	-3.56817	-3.33104	-10.6214	-12.3042	-9.69784	0.111931	-1.12027	-0.00972726	0.236749	0.431031	0.558056	-0.806756	-1.36213	-0.816161	-4.62034	-4.39144	-5.0904
3.5667	-3.45804	-3.86622	-3.85825	-11.3108	-12.2641	-9.7181	0.340562	-1.73598	0.0405111	0.147549	0.538227	0.971117	-0.819838	-1.34542	-0.398929	-4.50271	-4.67432	-5.07274
3.5833	-3.21508	-3.70259	-3.61637	-11.7168	-12.4232	-9.554	0.137077	-2.08979	0.0627613	0.269448	0.801877	1.05247	-0.864217	-1.40425	-0.658749	-4.86204	-5.01845	-5.13703
3.6	-3.08672	-3.50752	-3.27105	-11.2803	-12.6876	-9.41872	0.0211529	-1.70382	-0.0837684	0.0920025	0.587004	0.823124	-0.727221	-1.83356	-1.09499	-4.95771	-4.81586	-5.34546
3.6167	-3.02751	-3.45198	-3.34077	-11.245	-12.8312	-9.64915	0.350226	-1.11523	-0.391957	-0.354908	0.388718	0.709993	-0.7076	-2.21266	-0.835986	-4.58139	-4.80481	-5.43346
3.6333	-3.175	-3.02932	-3.44121	-11.5239	-12.724	-9.87554	0.210961	-1.40283	-0.110187	-0.328517	0.452317	0.513298	-1.18379	-1.87579	-0.677299	-4.5436	-4.93396	-5.42689
3.65	-2.90288	-3.14343	-3.40308	-11.3393	-12.7652	-9.86591	0.166904	-1.81572	-4.71447e-05	-0.145472	0.605287	0.790169	-1.08438	-1.46414	-0.702393	-5.09069	-5.2917	-5.47521
3.6667	-2.55389	-3.48841	-3.35068	-11.485	-12.346	-9.73561	-0.0397015	-1.75448	-0.0536485	-0.0551076	1.04337	0.629522	-0.884203	-1.11416	-0.654291	-5.33491	-4.84882	-5.3575
3.6833	-2.996	-2.97914	-3.60159	-11.7276	-11.969	-9.6544	0.145088	-1.31	-0.0605266	0.299339	0.881062	0.321842	-0.582642	-1.06541	-0.715904	-5.24195	-5.0207	-5.12153
3.7	-3.24187	-2.97961	-3.29686	-11.7553	-11.9217	-9.56117	0.215909	-1.40704	-0.472046	0.682728	0.686641	0.268888	-0.683955	-1.33461	-0.684146	-5.3015	-5.5815	-5.38177
3.7167	-2.94328	-3.09581	-3.52664	-11.6219	-11.9728	-9.6176	-0.263738	-1.71505	-0.446303	0.449984	0.869114	0.1317	-0.851066	-0.939609	-1.06132	-4.9747	-5.504	-5.49176
3.7333	-2.82048	-2.65525	-3.91819	-11.2547	-12.2775	-9.60261	-0.297592	-1.5479	-0.0507042	0.156998	0.923795	0.138296	-1.05539	-0.736679	-1.40048	-4.58371	-5.24494	-5.09323
3.75	-3.10284	-2.83788	-3.64149	-11.4117	-12.3843	-9.367	-0.41211	-1.99881	0.0589384	0.0285613	0.854562	0.398682	-1.32265	-1.20166	-1.26515	-4.94033	-4.94611	-5.42916
3.7667	-3.15149	-3.73335	-3.64592	-11.5186	-12.372	-9.74848	0.0181903	-2.21095	0.000748164	-0.144921	0.438786	0.877974	-0.792376	-1.29869	-0.718694	-5.46073	-5.59708	-5.57145
3.7833	-3.05072	-3.9601	-3.69732	-11.2422	-12.3682	-10.0275	0.122279	-1.73591	-0.176377	-0.0115256	0.436299	0.991301	-0.162838	-1.46253	-0.651497	-5.30167	-5.59531	-5.4012
3.8	-3.21889	-3.81304	-3.64757	-11.3635	-12.3203	-9.74261	-0.331822	-1.60068	0.049694	0.109576	0.758341	1.14297	-0.271439	-1.48748	-0.85795	-5.41437	-5.5372	-5.70605
3.8167	-3.19195	-3.4297	-4.09206	-12.0019	-12.3411	-9.62393	-0.255366	-1.3548	0.0277516	0.39588	0.65363	1.0789	-0.539951	-0.725373	-0.671922	-5.76965	-5.28701	-5.66188
3.8333	-3.25613	-3.2638	-4.24141	-12.0065	-12.2139	-9.5721	0.105069	-1.76067	-0.417765	-0.0447309	0.48835	0.72168	-0.614588	-0.659957	-0.780522	-5.4363	-5.27363	-5.63447
3.85	-3.22346	-3.35063	-3.50941	-11.8013	-12.1537	-9.45313	0.146024	-2.49749	-0.351848	-0.535835	0.688114	0.724216	-0.851457	-1.68987	-0.748993	-5.2848	-5.68433	-5.99376
3.8667	-3.15308	-3.21135	-3.45802	-11.8267	-12.0359	-9.47985	0.35035	-1.66722	-0.120774	-0.118925	0.686082	0.474083	-0.682136	-2.01798	-0.833423	-5.41314	-5.59528	-6.03648
3.8833	-2.97141	-3.26359	-3.50999	-11.7018	-12.0151	-9.65737	0.20583	-1.57628	-0.304199	0.0120209	0.474824	0.275567	-0.745399	-1.61551	-1.27249	-5.70528	-5.62238	-5.77227
3.9	-2.77645	-3.3664	-3.2732	-12.008	-12.0093	-9.77656	-0.456283	-2.02145	-0.275689	-0.194733	0.42735	0.236743	-1.31934	-1.34287	-1.2507	-5.74041	-5.60677	-5.68706
3.9167	-2.87876	-3.41199	-3.13896	-12.1643	-11.9007	-9.5654	-0.128637	-1.24397	-0.197309	-0.0721644	0.528333	0.317541	-1.3751	-1.05065	-0.954057	-5.17226	-5.72005	-5.79601
3.9333	-2.74037	-3.39802	-3.31636	-11.6921	-11.8652	-9.52835	0.299971	-1.08461	-0.496522	0.164542	0.342462	0.6326	-1.12401	-1.55817	-0.771422	-4.86728	-5.47396	-6.05747
3.95	-2.4694	-3.70282	-3.77321	-11.4909	-11.9235	-9.80303	-0.370347	-1.2179	-0.0486804	-0.0267277	0.391752	0.830133	-1.21087	-1.21017	-0.766387	-5.07955	-4.98901	-5.99232
3.9667	-2.71652	-3.40736	-3.6321	-11.6567	-12.0526	-9.67505	-0.691142	-1.25585	0.352988	-0.0138872	0.329909	0.85392	-1.14773	-0.569054	-1.04396	-5.54849	-4.8974	-5.76464
3.9833	-3.23235	-2.99623	-3.89286	-11.5942	-12.0565	-9.56428	0.0280574	-1.16997	-0.0391275	0.0448439	0.248989	0.939434	-0.700231	-0.813093	-1.06652	-5.66244	-5.26126	-5.64992
4	-3.16433	-3.16853	-4.03687	-11.313	-12.2112	-9.41067	-0.0925756	-1.46884	-0.263548	0.0919964	0.536649	0.883633	-0.674437	-0.952875	-0.864044	-6.04414	-5.58964	-5.79274
4.0167	-2.79836	-3.48016	-3.7099	-11.5546	-12.6342	-9.18029	-0.568387	-1.82766	-0.525679	0.328762	0.365167	0.600601	-1.42567	-1.43161	-0.513928	-6.15366	-5.2509	-6.00074
4.0333	-2.79368	-3.36969	-3.66264	-11.7822	-12.3552	-9.41586	0.0915894	-1.6046	-0.420401	0.301397	0.556927	0.762659	-1.25721	-1.59447	-0.845958	-5.67848	-5.43229	-5.76953
4.05	-3.3082	-3.14583	-3.60546	-11.5128	-11.9019	-9.4748	0.360815	-1.70679	0.0526957	0.431403	0.770142	0.895875	-1.10925	-1.34252	-1.46985	-5.72791	-5.77809	-5.70711
4.0667	-3.47532	-3.50239	-3.74727	-11.5115	-12.1169	-9.58474	-0.245256	-1.3891	-0.131263	0.625314	0.353755	0.644638	-0.954711	-1.56172	-0.792326	-5.7468	-5.29444	-5.6148
4.0833	-3.38193	-3.40158	-4.02924	-11.6339	-12.4473	-9.88585	-0.449669	-1.60477	-0.22599	0.595118	0.74062	0.774828	-0.745072	-1.68258	-0.192468	-5.4061	-5.26491	-5.64261
4.1	-3.26988	-2.97386	-4.03344	-11.0811	-12.5618	-9.62581	-0.505433	-2.59963	-0.124176	0.321593	0.856339	0.884266	-1.23118	-1.35239	-0.522992	-5.66438	-5.77091	-5.93715
4.1167	-2.82673	-3.42296	-3.88896	-10.872	-12.4998	-9.44364	-0.517399	-2.8904	0.0146327	-0.0156308	0.534063	0.742154	-0.893388	-1.56895	-1.13397	-6.09556	-5.71758	-6.01738
4.1333	-2.68044	-3.90623	-3.95431	-11.6303	-12.4644	-9.70308	-0.386192	-2.61705	0.346485	0.0504699	0.600575	0.501677	-1.013	-1.31743	-1.17618	-5.77202	-5.40701	-5.76156
4.15	-2.77852	-3.52057	-3.99759	-11.4445	-12.48	-9.88372	0.158664	-2.18116	0.128589	0.127104	0.312301	0.162137	-0.854304	-0.751562	-1.34107	-5.59367	-5.96362	-5.82763
4.1667	-2.97454	-3.30074	-3.3976	-11.1138	-12.7455	-9.70859	0.530084	-2.4177	-0.0849714	0.177838	0.566314	0.199759	-0.445148	-0.887925	-1.43325	-5.84423	-6.03069	-5.97523
4.1833	-2.92832	-3.22098	-3.46162	-11.3998	-12.3895	-9.66105	0.0899382	-2.57873	0.0126546	0.0454148	0.718629	0.217177	-0.542382	-1.28484	-0.974037	-5.9033	-5.62057	-5.79084
4.2	-2.80619	-3.32776	-3.64806	-11.5945	-11.7231	-9.8494	-0.151213	-2.01417	0.0969993	-0.0403458	0.882089	0.515387	-0.93388	-1.35424	-1.07296	-6.08119	-5.7362	-5.79559
4.2167	-3.02519	-3.35463	-3.32983	-11.3469	-11.4012	-9.78463	0.502296	-1.44616	0.199365	0.0187208	0.738123	0.805166	-1.18857	-1.30709	-1.18249	-6.44482	-5.82136	-5.73727
4.2333	-2.83692	-3.27451	-3.67688	-10.9467	-11.7682	-9.54428	0.90902	-1.05487	0.136861	-0.00505031	0.506488	0.710346	-1.46481	-1.17663	-1.09339	-6.06847	-5.82148	-5.70608
4.25	-3.16874	-4.10065	-3.75029	-11.3278	-12.3469	-9.47901	0.391967	-1.17574	0.103733	0.429412	0.674979	0.425833	-1.77018	-1.09958	-1.06088	-5.78574	-5.71775	-5.76177
4.2667	-3.43686	-3.81509	-3.8957	-11.5769	-12.3861	-9.67136	0.122992	-1.44241	0.127463	0.347966	0.695455	0.472901	-1.78241	-1.67516	-1.22113	-6.03371	-5.62588	-5.76223
4.2833	-3.08632	-2.78551	-4.12628	-11.5502	-12.4126	-9.85817	-0.156208	-1.26114	-0.0892225	-0.252622	1.02511	0.755557	-1.88632	-1.51917	-1.50475	-5.95552	-5.83628	-5.8124
4.3	-2.94013	-3.20076	-3.46995	-11.4711	-12.5531	-9.98688	-0.490751	-1.39504	-0.440767	-0.300943	1.18038	0.774809	-1.6804	-1.05968	-1.11197	-5.86383	-6.06107	-6.14766
4.3167	-2.86077	-3.77984	-2.77854	-11.3554	-12.0512	-9.75817	-0.238338	-1.1353	-0.264077	-0.00380402	1.1388	0.907151	-1.6397	-0.972066	-0.657627	-6.15675	-5.51815	-6.35293
4.3333	-3.1607	-3.63334	-2.95855	-11.3809	-11.7025	-9.57921	0.0403288	-1.06431	0.0749955	0.326983	0.999313	1.02694	-1.76043	-1.10279	-1.02894	-6.28207	-5.56098	-6.19208
4.35	-3.32951	-3.26219	-3.57089	-11.2309	-11.6136	-9.469	0.0691576	-1.61804	0.00898544	0.684148	0.695741	0.896476	-1.14782	-1.53069	-1.42243	-5.91656	-6.09454	-6.07423
4.3667	-2.83231	-3.58212	-3.92948	-11.2766	-11.6317	-9.37326	0.087116	-1.34354	0.0202322	0.520123	0.751214	0.885451	-0.458203	-1.8034	-1.41243	-5.69063	-6.22084	-6.35302
4.3833	-2.68147	-3.68599	-4.07332	-11.4508	-12.1126	-9.58241	0.147284	-1.13595	-0.11414	0.136963	0.911309	0.762115	-0.715098	-1.35	-1.27628	-5.61036	-6.63496	-6.48999
4.4	-3.33614	-3.573	-3.6041	-11.7723	-12.1087	-9.51289	0.342875	-1.10231	-0.106683	0.152175	0.2577	0.770155	-0.892989	-1.02834	-1.36129	-5.60215	-6.62212	-6.22493
4.4167	-3.35118	-3.47729	-3.44689	-11.7812	-11.7786	-9.68706	-0.0525277	-1.42332	-0.0684448	0.486085	0.322286	0.455796	-1.1111	-1.66785	-1.61887	-5.99257	-6.49297	-6.367
4.4333	-2.92065	-3.30318	-4.04069	-11.3629	-11.5003	-9.86307	-0.369701	-1.45177	-0.0332134	0.503445	0.964413	0.461647	-0.86929	-2.01319	-1.13647	-6.3755	-6.60152	-6.69964
4.45	-3.05212	-3.15727	-4.08916	-11.3901	-11.8211	-9.3991	-0.0353201	-1.26971	0.0708452	0.0823118	0.735433	0.932157	-0.578834	-1.88193	-0.714598	-6.19901	-6.17879	-6.4482
4.4667	-3.18979	-2.96588	-4.13939	-11.4604	-12.3764	-9.31899	-0.124768	-1.54945	0.0349029	-0.0810157	0.367653	0.849397	-1.01106	-1.81412	-0.735417	-6.11418	-6.05685	-6.52486
4.4833	-2.81848	-3.25879	-4.36274	-11.2609	-12.4437	-9.37818	-0.294578	-2.10023	-0.0419918	-0.166673	0.142332	1.21738	-0.967979	-1.7034	-0.797672	-6.30935	-6.35002	-7.13655
4.5	-2.58128	-3.25973	-4.01535	-11.176	-12.3243	-9.40769	-0.230774	-2.03176	-0.293975	-0.296453	0.450293	1.25543	-1.00611	-1.09154	-0.799755	-6.4359	-6.46805	-6.83845
4.5167	-3.09798	-2.94896	-3.79978	-11.3719	-12.1869	-9.62393	-0.0259342	-1.37004	-0.230452	-0.160921	0.831217	0.685967	-0.876067	-1.14069	-0.945572	-6.41018	-6.66357	-6.50368
4.5333	-3.67065	-2.88447	-3.95953	-11.5941	-12.2785	-9.59794	0.144655	-1.32808	-0.262714	-0.0610505	0.756016	0.256069	-0.328951	-1.62177	-1.15781	-6.26951	-6.60694	-6.6227
4.55	-3.47438	-3.06826	-4.04908	-11.4035	-12.6514	-9.28198	0.10859	-1.66196	-0.272173	-0.216353	0.608708	0.241805	-0.518772	-1.38913	-1.17439	-6.18108	-6.28956	-6.44271
4.5667	-2.89849	-2.97266	-3.85027	-11.3319	-12.6025	-9.39464	0.0182602	-1.84629	0.1379	-0.0704677	0.654844	0.494485	-0.852532	-1.1784	-1.14648	-6.12969	-6.1554	-6.36039
4.5833	-2.91312	-3.18065	-3.29362	-11.1493	-12.2128	-9.81288	-0.0803564	-2.18329	0.163051	0.192801	0.557158	0.645894	-0.689889	-0.957248	-1.02438	-6.06955	-5.97036	-6.23516
4.6	-3.39504	-3.4143	-3.43951	-11.0765	-12.1672	-9.89612	-0.100385	-2.19567	0.118172	0.62126	0.428482	0.710526	-1.12217	-0.896558	-0.926317	-6.35339	-5.86371	-6.23132
4.6167	-3.2604	-3.46933	-3.84432	-11.3225	-12.0837	-9.78121	-0.0936424	-1.7154	0.0461483	0.964067	0.814235	0.681557	-1.57278	-1.28177	-0.975126	-6.58296	-5.85504	-6.48988
4.6333	-2.82414	-4.03471	-4.23737	-11.3459	-12.2294	-9.93607	-0.191031	-1.7646	0.232906	0.650675	0.371975	0.363312	-1.46666	-1.08954	-0.951009	-6.3696	-5.63995	-6.53603
4.65	-2.71664	-3.76837	-4.49313	-11.0373	-12.7007	-9.79658	-0.271004	-2.45753	0.338447	0.480524	-0.043461	0.459889	-1.07295	-0.781374	-0.493182	-6.39168	-5.95658	-6.52659
4.6667	-2.71706	-3.3048	-3.82069	-11.0028	-12.4466	-9.23669	-0.112921	-2.39622	0.188704	0.440281	0.220651	0.906376	-0.327498	-0.490067	-0.472248	-6.34301	-6.30299	-6.50401
4.6833	-3.12376	-3.90285	-3.58075	-11.4457	-12.05	-9.28416	0.0365688	-1.92639	0.311306	0.0579286	0.310906	1.06626	-0.0428637	-0.517279	-1.12328	-6.13819	-6.18588	-6.84096
4.7	-3.58833	-3.85797	-3.94451	-11.3153	-12.2517	-9.64104	0.227022	-2.09394	-0.04065	0.328088	0.632336	0.666823	-0.629754	-1.14456	-1.56287	-6.49405	-6.58686	-7.04067
4.7167	-3.36098	-3.66825	-3.85651	-10.9023	-12.0424	-9.6046	-0.105486	-2.05461	0.00600647	0.482161	0.735858	0.33529	-1.33424	-1.18763	-1.06184	-6.53785	-6.3827	-6.855
4.7333	-2.76325	-3.59881	-3.45891	-10.7809	-11.5251	-9.64822	-0.567101	-1.62359	0.176079	0.00409599	0.702983	0.315408	-1.27929	-0.939134	-0.586178	-6.12008	-5.96513	-6.81261
4.75	-2.74609	-3.28766	-3.43961	-10.7865	-11.9854	-9.70095	-0.813882	-1.30518	-0.131716	-0.00438617	0.746085	0.469486	-0.882239	-0.912856	-0.852779	-6.23278	-6.4279	-6.8223
4.7667	-3.09476	-2.91486	-3.72751	-10.8953	-12.1194	-9.48294	-0.584101	-1.74142	-0.40193	0.207322	0.860412	0.938824	-0.731536	-1.1896	-1.32995	-6.52237	-6.64548	-6.92675
4.7833	-2.64101	-2.79474	-3.40939	-11.2207	-11.9582	-9.46467	0.0314097	-2.5298	-0.190411	0.1749	0.727582	0.740572	-1.12077	-1.66712	-1.3179	-6.29042	-6.53251	-7.13407
4.8	-2.18078	-3.02177	-3.68237	-11.4875	-12.411	-9.48223	0.549667	-1.66067	0.107498	0.0693996	0.538839	0.622684	-1.26811	-1.39551	-1.11277	-6.10028	-6.10399	-7.08216
4.8167	-2.51334	-2.96041	-3.89181	-10.9742	-12.4247	-9.47358	0.689783	-1.32102	0.112351	-0.158035	0.853572	0.970638	-1.10616	-1.12471	-0.986956	-6.42326	-6.2407	-7.28472
4.8333	-2.97792	-3.27888	-3.82394	-10.2791	-11.9946	-9.71545	0.0305821	-1.41377	0.196209	-0.349744	0.700233	0.878578	-1.27255	-0.87204	-1.1063	-6.34414	-6.63614	-7.4426
4.85	-3.28352	-3.32067	-4.16229	-10.669	-11.8222	-10.0063	-0.0715121	-0.926667	-0.0172915	-0.170955	0.457298	1.06467	-1.34529	-1.02539	-1.1843	-6.17087	-6.31916	-6.96183
4.8667	-3.42328	-3.37441	-4.242	-10.8309	-11.6986	-9.85322	0.172482	-1.89845	-0.276746	0.0399616	0.386918	1.32287	-0.874427	-1.59998	-0.989962	-6.11548	-6.39177	-6.95477
4.8833	-3.50118	-3.59916	-3.92851	-11.319	-11.7514	-9.51041	-0.045539	-2.55546	-0.211887	-0.12756	0.551834	0.80711	-0.353216	-1.51141	-1.10909	-6.28241	-6.42929	-6.89921
4.9	-3.34499	-3.55675	-3.88937	-11.4496	-11.9628	-9.60051	-0.550618	-2.01721	-0.16092	-0.387346	0.86409	0.748186	-0.696283	-1.0236	-1.14739	-6.39131	-6.64669	-6.93777
4.9167	-3.30066	-3.33813	-3.89261	-11.1766	-12.0419	-9.63525	-0.533508	-1.60522	-0.154803	-0.328172	0.846752	0.869705	-1.1873	-0.830547	-1.27046	-6.72275	-6.94581	-6.99488
4.9333	-3.71219	-3.31688	-3.76197	-11.1458	-12.0083	-9.56943	-0.649298	-1.66731	-0.405284	0.326835	0.830204	0.590766	-0.806347	-1.31199	-1.28706	-7.32908	-6.93542	-6.76081
4.95	-3.3644	-3.35327	-4.00259	-11.1304	-11.9098	-9.77501	-0.589982	-1.48091	-0.401853	0.494044	0.800202	0.785843	-0.685712	-1.32267	-1.03172	-7.17309	-7.20087	-7.06474
4.9667	-2.86138	-3.38429	-4.19313	-11.7281	-12.0374	-9.90877	0.356991	-1.61437	-0.183786	-0.0607098	0.855329	1.20815	-1.13686	-1.34748	-1.13466	-6.60646	-7.07946	-7.04981
4.9833	-2.83647	-3.54504	-4.07186	-11.808	-12.3267	-9.6437	0.423222	-2.05902	-0.24909	0.114448	0.674755	1.49145	-1.19877	-1.33597	-1.12691	-6.50723	-6.67844	-6.89918
5	-2.75584	-3.0005	-3.95887	-11.2743	-12.4963	-9.53541	-0.234259	-1.87262	-0.255239	0.470402	0.390512	1.46197	-1.26265	-1.2596	-0.975562	-6.86602	-6.77608	-7.2438
5.0167	-2.98397	-3.09656	-4.05923	-11.1021	-11.9956	-9.76456	-0.585488	-1.97954	-0.234925	0.544142	0.39111	1.29098	-1.67628	-0.962952	-1.49232	-6.82371	-6.70939	-7.06204
5.0333	-3.32063	-3.45069	-3.71244	-11.4224	-11.9448	-9.88345	-0.060958	-2.34542	-0.346751	0.404756	0.196006	1.00877	-0.977411	-0.818911	-1.51881	-6.80609	-6.87951	-6.80263
5.05	-3.11186	-3.1635	-3.7702	-11.2496	-11.9673	-9.75625	0.27117	-2.32836	-0.394548	-0.0206195	0.0510613	0.847633	-0.374471	-1.2833	-1.3474	-7.0224	-7.1571	-7.08033
5.0667	-3.37919	-2.86895	-3.78946	-11.0654	-11.7053	-9.68973	0.177632	-1.90375	-0.16498	-0.157688	0.351448	1.17735	-1.13814	-0.987108	-1.48474	-6.72051	-7.14549	-7.05948
5.0833	-3.53896	-2.82048	-3.27998	-11.0357	-11.6063	-9.7352	0.138556	-1.37309	-0.0642896	0.198887	0.4497	0.966575	-1.41529	-1.05506	-1.1241	-6.71412	-7.45166	-6.89036
5.1	-2.90666	-3.5061	-3.34453	-11.2185	-11.4429	-9.73375	0.100859	-1.33966	-0.0599984	0.689097	0.432308	0.498378	-1.10099	-1.45474	-0.935789	-6.82028	-7.19154	-6.98415
5.1167	-3.12336	-3.81702	-3.73425	-11.2845	-11.4075	-9.45125	0.288382	-1.6903	-0.0730339	0.335659	0.686224	0.713544	-0.938877	-1.19979	-1.16084	-6.81012	-6.77597	-7.06537
5.1333	-3.43422	-3.63513	-3.87798	-11.1614	-11.4684	-9.21207	0.127633	-2.11322	-0.186551	-0.241883	1.02422	0.976689	-1.16263	-1.0032	-1.37732	-7.30978	-6.71112	-6.84023
5.15	-2.7396	-3.53404	-3.45524	-11.5901	-11.4821	-9.53375	0.223927	-2.0129	0.0964164	-0.121906	1.11569	0.752471	-1.09598	-1.38328	-1.17102	-7.10497	-7.00341	-7.15066
5.1667	-2.51437	-3.55458	-3.06809	-11.6769	-11.3141	-9.82473	0.535046	-1.78552	0.0604808	0.266672	1.03826	0.483632	-1.10311	-1.4357	-1.08602	-6.67931	-7.01396	-7.46907
5.1833	-3.00269	-3.78455	-2.97131	-11.3417	-11.3008	-9.83416	0.264687	-1.93034	-0.123288	0.481892	0.764673	0.570754	-1.08651	-0.969126	-1.44029	-6.59814	-6.86411	-7.18815
5.2	-2.81658	-3.61552	-3.2097	-11.2696	-11.4974	-9.84068	-0.0541888	-2.20657	-0.100814	0.49369	0.436741	0.769553	-0.662837	-1.03206	-1.39967	-6.23272	-6.91423	-7.1154
5.2167	-2.46499	-3.10075	-3.87342	-11.5108	-11.6369	-9.87907	-0.0470121	-1.96253	-0.0577172	0.45192	0.664851	0.809874	-0.552496	-1.11035	-1.12226	-6.67608	-6.76315	-7.19539
5.2333	-2.92797	-3.07195	-4.01994	-11.7512	-11.6129	-9.62226	-0.142903	-1.59413	-0.322215	0.397583	0.644269	0.886979	-0.802601	-1.20528	-1.23564	-7.36218	-6.5455	-7.23138
5.25	-3.09256	-3.24483	-3.81248	-11.581	-11.7104	-9.47208	-0.275322	-1.52626	-0.281486	0.146531	0.523521	0.946863	-1.12932	-1.11003	-1.07532	-7.37407	-6.5644	-7.22102
5.2667	-2.83407	-3.31361	-3.42864	-11.6564	-11.686	-9.38229	-0.0485193	-2.08794	0.121105	0.356508	0.699326	0.646818	-1.28295	-1.1735	-0.920731	-6.94361	-6.56494	-7.2788
5.2833	-2.89962	-3.44958	-3.2523	-11.6249	-11.5782	-9.48807	-0.00329825	-2.51897	-0.493474	0.684658	0.464417	0.861698	-1.08668	-1.53489	-1.00264	-6.44153	-6.5701	-7.43483
5.3	-3.25872	-3.30184	-3.72587	-11.6588	-11.6686	-9.61784	-0.155412	-2.04981	-0.760543	0.393456	0.579208	1.22276	-1.26267	-1.58133	-1.12136	-6.59788	-6.88961	-7.32151
5.3167	-3.20624	-3.24424	-4.10149	-11.7345	-11.9304	-9.44806	-0.27395	-2.07323	-0.141033	0.449097	0.746901	0.792592	-1.22715	-0.974409	-0.86507	-6.88605	-6.90437	-7.15949
5.3333	-3.01993	-3.04691	-3.86289	-11.1479	-12.2344	-9.55044	-0.0143399	-2.39818	0.26774	0.426112	0.747483	0.444316	-1.26465	-0.646845	-0.342918	-7.19681	-7.28095	-7.57643
5.35	-3.26784	-2.97219	-3.92087	-11.101	-11.6337	-9.60007	0.212866	-2.02413	0.163177	0.178649	0.863037	0.276726	-1.09859	-0.8667	-0.716935	-7.53202	-7.45411	-7.36978
5.3667	-3.17907	-3.1458	-3.80895	-11.0563	-11.5563	-9.42075	0.319693	-1.97755	0.0886674	0.190706	0.570341	0.20189	-0.766983	-1.14048	-1.41867	-7.55903	-7.02409	-7.25651
5.3833	-2.92448	-3.44266	-3.42563	-11.2567	-11.7875	-9.847	0.502399	-2.49989	-0.078144	-0.11284	0.593058	0.842752	-0.751925	-1.50737	-1.17607	-7.09348	-6.98765	-7.61027
5.4	-2.79699	-3.62356	-3.50649	-11.5745	-11.6129	-10.0539	0.639246	-2.10496	-0.0192106	0.051767	0.676744	1.3517	-0.57882	-1.16878	-0.754976	-7.29196	-6.94969	-7.1834
5.4167	-2.85784	-3.11961	-3.26199	-11.5114	-11.683	-9.64544	0.0525034	-1.63624	0.0148142	0.497394	0.266357	1.23197	-0.610898	-0.774266	-1.00622	-7.82548	-7.39366	-7.2059
5.4333	-2.92103	-3.15227	-3.31591	-11.5709	-11.8488	-9.23486	-0.633189	-2.18725	0.160348	0.582882	0.213276	1.5009	-0.692351	-0.969673	-0.916101	-7.77639	-7.64517	-7.72685
5.45	-3.25454	-3.33187	-3.48117	-11.6061	-11.9995	-9.40327	-0.251384	-2.62755	0.314061	0.329793	0.277845	1.26659	-0.921137	-0.910572	-0.704327	-7.52765	-7.48316	-7.71831
5.4667	-3.40309	-3.56015	-3.63856	-11.7064	-11.8675	-9.62624	0.117151	-1.42683	0.0329831	-0.221456	0.661896	0.666298	-0.842059	-1.11941	-0.7195	-7.33233	-7.49487	-7.65109
5.4833	-3.32393	-3.75703	-4.04454	-11.3282	-11.7061	-9.54705	0.222783	-0.801689	-0.187076	0.027171	1.13921	0.475537	-1.11582	-1.41928	-1.10954	-7.44503	-7.24459	-7.61752
5.5	-3.08926	-3.35388	-4.16928	-10.9582	-11.6038	-9.42022	-0.131471	-2.0572	-0.264001	0.552428	0.761703	0.67152	-1.39736	-1.154	-1.10588	-7.48833	-7.20658	-7.26156
5.5167	-2.80344	-3.03894	-4.08762	-11.0351	-12.1137	-9.29338	-0.136716	-2.54391	0.00129578	0.451798	0.487368	0.933107	-0.963278	-1.16105	-0.806126	-7.10369	-7.28345	-7.45121
5.5333	-2.74549	-3.16928	-3.77192	-11.0478	-12.22	-9.53675	0.375337	-1.71556	0.0131967	0.297639	0.305303	0.904455	-0.769895	-1.51936	-1.32515	-7.06596	-7.16668	-7.85491
5.55	-2.47384	-3.41772	-3.84587	-11.1863	-11.7779	-9.70852	0.144234	-1.27226	-0.546804	0.351562	0.324353	0.815054	-1.15913	-1.72292	-1.36985	-7.26617	-7.05848	-7.66084
5.5667	-3.09716	-3.35411	-4.02024	-11.1038	-11.5094	-9.60406	0.29225	-1.75967	-0.381057	0.268147	0.66016	0.672163	-1.58703	-1.151	-0.799449	-6.83302	-7.11255	-7.91793
5.5833	-3.62042	-3.6239	-4.37066	-10.848	-11.8169	-9.31751	0.533906	-1.5511	-0.223234	0.0303896	0.667829	0.810482	-1.53467	-1.42983	-0.622339	-7.02772	-7.03475	-8.01651
5.6	-3.3374	-3.66768	-4.28807	-11.1744	-11.8478	-9.3567	0.00815915	-1.50073	-0.364375	-0.152747	0.754039	0.671056	-0.975472	-2.27634	-0.613278	-7.48274	-7.15373	-7.70022
5.6167	-2.8692	-3.50696	-3.72515	-11.235	-11.7174	-9.49408	0.0443614	-2.20411	-0.46134	0.127894	0.805346	0.831348	-1.2603	-2.06885	-0.734245	-7.6207	-7.46138	-7.70175
5.6333	-2.81089	-3.56411	-3.3261	-11.1973	-11.9381	-9.45057	0.430975	-1.98306	-0.790959	0.320217	0.915564	1.25794	-1.51978	-1.72685	-0.790178	-7.62462	-7.38764	-7.83167
5.65	-3.16275	-3.58472	-3.3376	-11.1988	-12.0561	-9.32078	0.243004	-1.44956	-0.273186	0.0583485	1.04999	1.13974	-1.20452	-1.24946	-0.669685	-7.60201	-7.15755	-7.84135
5.6667	-3.34489	-3.65445	-3.77098	-10.9553	-11.9779	-9.55335	0.0493886	-1.38944	0.126398	-0.177014	0.76782	0.853046	-1.21901	-1.35288	-0.924447	-7.47241	-7.39263	-7.54011
5.6833	-3.30882	-3.38235	-3.88576	-11.1307	-11.8393	-9.52647	0.118024	-1.49018	-0.0521016	0.120981	0.608652	0.749692	-1.02436	-1.5808	-1.29474	-7.0785	-7.87814	-7.60908
5.7	-2.77435	-3.30789	-3.60456	-11.15	-11.8823	-9.42937	-0.0409628	-1.14849	-0.0890376	0.670207	0.632759	1.15423	-0.986372	-1.22078	-1.15419	-7.09528	-7.4935	-7.71064
5.7167	-3.18166	-3.53026	-3.33743	-11.1893	-12.1089	-9.82189	-0.044045	-1.03928	-0.053027	1.07459	0.602359	0.898193	-1.14682	-1.53005	-0.750046	-7.00216	-7.0004	-7.83771
5.7333	-3.55323	-3.19242	-3.51355	-11.1886	-12.4042	-9.86967	-0.107294	-1.72341	-0.0256133	0.907253	0.569577	0.594097	-1.1555	-1.61842	-0.768907	-7.3873	-7.54322	-7.81767
5.75	-3.00187	-2.87707	-3.69406	-11.2305	-12.0907	-9.53986	-0.826486	-1.80703	0.0204078	0.276309	0.622798	0.798041	-0.974233	-1.33657	-0.474249	-7.65033	-7.78331	-7.43183
5.7667	-2.90503	-2.96506	-3.80709	-11.4385	-11.9301	-9.51926	-1.07443	-1.57342	-0.0423321	0.0371492	0.708451	0.890131	-0.581914	-1.41217	-0.260773	-7.5291	-7.56082	-7.59088
5.7833	-3.38707	-3.02753	-3.65722	-11.2393	-12.5515	-9.66267	-0.578115	-1.04017	-0.0325171	0.358084	0.767344	1.18574	-0.988247	-1.08576	-0.217516	-7.58387	-7.53801	-7.86845
5.8	-3.53153	-3.19757	-4.11118	-11.0009	-12.4808	-9.9422	-0.195357	-1.04786	-0.0604351	0.546537	0.553697	1.09516	-1.45857	-1.09376	-0.733116	-7.57505	-7.41958	-7.75547
5.8167	-3.25743	-3.4337	-4.16632	-11.076	-11.8275	-10.0849	-0.431633	-1.36921	0.108506	0.347216	0.551208	0.939044	-1.2383	-1.28416	-1.27112	-7.95797	-7.62257	-7.91295
5.8333	-3.26212	-3.67106	-3.56276	-11.3776	-12.0106	-9.69386	-0.729567	-1.16484	0.156073	0.15649	0.483846	0.940348	-0.895997	-1.08699	-1.10032	-8.23271	-7.98659	-7.95573
5.85	-3.08479	-3.79282	-3.51142	-11.6742	-12.2954	-9.60219	-0.159836	-1.17453	-0.0187189	0.176754	0.316208	0.804173	-0.841937	-1.43185	-1.02538	-8.04263	-7.5302	-8.28344
5.8667	-2.65402	-3.65456	-3.85	-11.5645	-12.3087	-9.51065	0.182536	-1.10152	-0.101612	0.582082	0.347892	0.620572	-1.12444	-1.49355	-1.17949	-7.76456	-7.43795	-8.42553
5.8833	-2.69387	-3.83821	-3.80261	-11.3451	-12.1436	-9.34309	0.19023	-1.7263	-0.086976	0.650885	0.741801	0.903648	-1.43508	-1.31862	-1.02511	-7.80062	-7.82076	-7.90637
5.9	-3.00923	-3.86217	-3.65712	-11.8033	-11.9275	-9.56277	0.0201727	-2.05966	0.173385	0.0467395	1.02149	1.02194	-0.986413	-1.36179	-0.767102	-7.8114	-7.84943	-7.73035
5.9167	-3.1175	-3.3856	-3.73703	-11.6986	-11.8863	-10.047	-0.0582468	-1.98485	0.12401	-0.030817	0.819722	0.884905	-0.880548	-1.38019	-1.25451	-7.58763	-7.59371	-8.01434
5.9333	-2.96014	-3.1747	-3.72096	-11.1798	-11.4382	-9.96029	0.0927815	-1.81888	-0.2704	0.256412	0.684051	1.04147	-1.18823	-1.71517	-1.24868	-7.55932	-7.36156	-8.26011
5.95	-2.83152	-3.17583	-3.99774	-11.3223	-11.1809	-9.42018	-0.50018	-1.58775	-0.276659	0.321225	0.558735	0.940595	-0.902866	-1.61286	-1.19986	-7.42898	-7.70155	-8.39544
5.9667	-2.59599	-3.40245	-3.75693	-11.348	-11.5125	-9.38815	-0.44334	-2.0725	-0.474602	0.224265	0.821043	0.912722	-0.902303	-1.05082	-1.26588	-7.71094	-7.56004	-8.66415
5.9833	-2.77582	-3.9895	-3.54374	-10.9564	-11.8402	-9.63029	-0.109945	-1.71315	-0.486132	-0.121644	0.623139	1.23479	-0.969165	-1.56458	-1.15846	-7.92302	-7.51546	-8.55685
6	-3.09794	-3.83722	-3.47347	-11.0734	-12.0058	-9.47586	-0.119358	-2.16638	-0.233886	0.197551	0.64304	1.07265	-1.49796	-1.86864	-1.11766	-7.35894	-7.79468	-8.42746
6.0167	-3.29394	-3.02252	-3.48379	-11.5988	-11.8661	-9.39477	-0.267736	-2.54552	-0.325667	0.18144	0.973427	0.662929	-1.50977	-1.58792	-0.863378	-7.38118	-7.96127	-8.21365
6.0333	-3.54617	-3.0657	-3.27027	-11.7138	-11.4798	-9.35869	-0.315307	-1.23416	-0.0593577	0.115676	0.50269	0.198757	-1.09989	-1.70421	-0.906159	-7.72922	-7.93747	-8.20512
6.05	-3.39275	-3.32483	-3.29885	-11.5367	-11.6556	-9.44692	-0.202653	-1.35613	-0.103201	0.260605	0.0138041	0.192165	-1.16034	-1.28574	-0.519685	-7.72733	-7.56619	-8.25429
6.0667	-3.05943	-3.42461	-3.61589	-11.021	-11.8526	-9.88023	-0.0327523	-2.27678	-0.122368	0.390391	0.10637	0.371024	-1.03114	-1.11636	-0.223635	-7.57131	-7.88755	-8.11302
6.0833	-2.95871	-2.91549	-3.49511	-11.5295	-11.83	-9.70871	0.175775	-2.28472	-0.236467	0.461457	0.286857	0.309732	-1.32766	-1.04723	-0.201272	-7.97074	-7.98616	-8.1724
6.1	-3.12915	-3.06627	-3.45504	-11.5104	-11.8874	-9.50335	-0.233656	-1.72632	0.0388073	0.269912	0.679447	0.793188	-1.26058	-1.25274	-0.337946	-8.42196	-7.48858	-8.24882
6.1167	-3.15677	-3.53519	-3.50765	-10.9978	-11.6572	-9.62307	0.158723	-1.31657	0.0902092	0.573246	0.502262	0.88112	-1.23126	-1.19768	-0.946774	-7.76794	-7.32902	-8.13472
6.1333	-2.99282	-3.44496	-3.62634	-11.6189	-11.5332	-9.67558	0.255503	-0.911037	-0.337782	0.865506	0.217284	0.577694	-1.29348	-0.833774	-0.898211	-7.29785	-7.52396	-8.25915
6.15	-3.10731	-3.81182	-3.63072	-11.5659	-11.6585	-9.79646	-0.307974	-0.761536	-0.438985	0.868883	0.740304	0.853575	-1.11275	-1.14656	-0.830285	-7.44401	-8.11441	-8.72043
6.1667	-2.97249	-4.27912	-3.56103	-11.2217	-12.0714	-9.7446	-0.359643	-0.832485	-0.370444	0.719064	0.981346	0.849385	-1.11497	-0.81267	-1.07643	-7.77169	-8.43027	-8.79172
6.1833	-2.74594	-3.74184	-3.50322	-11.4228	-11.9996	-9.62065	0.0378578	-1.31956	-0.240191	0.590572	0.433976	0.470415	-0.897979	-0.568974	-0.738465	-8.19081	-8.36831	-8.7175
6.2	-2.80008	-3.02092	-3.50302	-11.2988	-12.2316	-9.42373	0.260459	-1.92017	-0.503973	0.791507	-0.0608833	0.604237	-0.652845	-1.29134	-0.911396	-8.2186	-8.07092	-8.7437
6.2167	-3.19479	-3.4278	-3.47188	-11.3718	-12.389	-9.35003	0.286362	-1.69077	-0.547541	0.790127	0.445748	0.610972	-0.682151	-1.5943	-1.19287	-7.83781	-7.75489	-8.40411
6.2333	-3.91996	-3.6429	-3.37689	-11.5805	-12.2509	-9.60644	0.206927	-1.40556	-0.189633	0.35119	0.824153	0.843966	-0.795479	-1.24648	-1.21464	-7.66189	-7.90457	-8.39377
6.25	-3.42188	-3.33197	-3.23639	-11.1019	-12.5983	-9.84663	-0.369302	-1.73351	-0.318457	0.166378	0.60307	1.13245	-0.780824	-1.13864	-0.763784	-8.10157	-7.9581	-8.66051
6.2667	-2.99759	-3.54889	-3.023	-11.3433	-12.2946	-10.17	-0.732657	-2.004	-0.448881	0.201706	0.616639	1.06899	-0.918176	-1.37011	-0.470983	-7.9186	-7.84057	-8.78284
6.2833	-3.12556	-3.59567	-3.13979	-11.44	-11.8469	-10.0219	-0.725254	-1.90869	-0.248348	0.00335028	0.618247	0.720821	-0.920377	-1.54048	-1.21703	-7.77377	-7.95296	-8.90444
6.3	-2.87456	-3.23769	-4.13073	-11.1188	-11.657	-9.68552	-0.0150626	-1.87375	-0.157721	0.178456	0.538103	0.712085	-1.45483	-1.43514	-1.57951	-7.63361	-7.7613	-8.61554
6.3167	-2.75963	-3.10165	-4.34232	-11.2217	-11.8888	-9.54822	0.261924	-1.72131	0.159891	0.296607	0.621018	0.809479	-0.927725	-1.26516	-1.25571	-7.89185	-7.80341	-8.53516
6.3333	-3.01475	-2.71305	-3.85519	-11.3084	-12.0002	-9.41193	0.157022	-1.05497	0.156252	0.325087	0.894789	0.597173	-0.454629	-1.20353	-1.01416	-8.68679	-7.69288	-8.66485
6.35	-3.05053	-2.3855	-3.44557	-11.1375	-11.7692	-9.68049	-0.124398	-0.701859	-0.128424	0.478385	0.54629	1.0335	-0.919489	-0.907192	-1.38635	-8.56095	-7.52955	-8.65992
6.3667	-3.04178	-2.38781	-3.64762	-11.3331	-11.8556	-9.62809	-0.251047	-1.51816	-0.496831	0.226672	0.531693	1.15666	-0.82721	-0.658444	-1.49703	-8.72929	-8.15334	-8.6985
6.3833	-3.31934	-2.76076	-4.25772	-11.8455	-11.5566	-9.23079	-0.207463	-1.46152	-0.11071	0.120634	0.64475	0.780551	-0.918175	-0.937452	-1.27846	-8.72909	-8.42405	-8.89126
6.4	-3.53213	-3.44946	-3.67067	-11.5524	-11.2102	-9.15586	-0.538168	-0.866781	0.42953	0.303124	0.546253	0.996109	-1.29729	-1.09101	-1.27676	-7.99339	-8.31464	-8.97911
6.4167	-3.23341	-3.55742	-3.34113	-11.3433	-11.1358	-9.29259	-0.224281	-1.09038	0.302752	0.565925	0.628437	0.986281	-1.22857	-0.932505	-0.93505	-7.89539	-8.5125	-8.75525
6.4333	-2.9498	-3.27192	-3.50914	-11.1926	-11.3747	-9.46862	0.190702	-1.58265	-0.0108708	0.60465	0.439272	0.752723	-1.02196	-0.856896	-0.664753	-8.42842	-8.52402	-8.54286
6.45	-3.05755	-3.1996	-3.42831	-11.0205	-11.8906	-9.59135	0.128367	-1.62751	-0.245764	0.443333	0.669319	0.979173	-1.3907	-1.30328	-0.5614	-8.67018	-8.24296	-8.73143
6.4667	-2.92046	-2.67331	-3.75577	-11.615	-11.7292	-9.49153	0.111979	-1.55297	0.0751056	0.337583	0.611663	0.798456	-1.30555	-1.27649	-0.156838	-8.21472	-8.43509	-8.60409
6.4833	-2.92502	-2.86636	-4.34406	-11.6162	-11.6418	-9.34517	0.00593108	-2.02436	0.053647	0.560976	0.561088	0.528132	-1.39698	-0.860584	-0.466317	-8.20529	-8.52772	-8.64869
6.5	-2.87228	-3.08384	-4.44438	-11.4122	-11.7283	-9.48527	-0.380025	-1.55827	-0.0640588	0.821362	0.79966	0.66763	-1.69619	-1.16958	-1.26358	-8.6744	-8.43382	-8.98168
6.5167	-2.83283	-2.98914	-4.06233	-11.3418	-11.7002	-9.38091	-0.367562	-0.844786	-0.154932	0.677719	0.98674	0.883179	-0.877518	-1.38623	-1.15551	-8.45538	-8.3562	-8.81509
6.5333	-2.99686	-2.95324	-3.61927	-10.9216	-11.9087	-9.56343	-0.100506	-1.22204	-0.0524293	0.318482	1.04549	1.16494	-0.519591	-1.10733	-0.649883	-8.38911	-8.33226	-8.64421
6.55	-3.58799	-2.94759	-3.98346	-11.0673	-11.7933	-9.85001	0.553759	-1.32621	-0.0876983	0.408611	0.923172	0.678317	-0.506852	-1.187	-0.835071	-8.51558	-8.49363	-8.24354
6.5667	-3.64822	-2.9682	-4.47109	-11.2153	-11.8545	-9.7617	0.775636	-1.03942	-0.68698	0.124702	0.744935	0.563347	-0.632856	-1.10275	-1.11025	-8.47477	-8.91439	-8.25557
6.5833	-3.29233	-2.9687	-3.99912	-11.0954	-11.5267	-9.83877	0.132383	-0.889978	-0.665772	-0.388453	0.676593	1.10394	-0.885642	-0.950842	-0.756055	-8.29643	-8.82288	-8.67201
6.6	-2.75774	-3.10867	-3.5937	-11.4258	-11.4659	-9.73542	-0.287024	-1.18291	-0.0163573	0.0145514	0.268776	0.990972	-1.03338	-0.672435	-0.581253	-8.21673	-8.58374	-8.93518
6.6167	-2.74417	-2.92267	-3.16892	-11.4955	-11.7207	-9.50071	-0.483263	-1.43831	0.0456287	0.369458	0.0657905	0.928148	-1.10221	-0.613188	-0.701687	-8.21124	-8.47093	-8.80929
6.6333	-3.00308	-2.73393	-3.22423	-11.2055	-11.4134	-9.46365	-0.484579	-1.62317	-0.0500986	0.0340157	0.441594	0.910468	-0.825904	-1.5546	-0.734318	-8.21455	-8.55445	-9.05502
6.65	-3.163	-2.852	-4.04819	-11.2821	-11.92	-9.71644	-0.477899	-2.17268	-0.0143939	-0.240039	0.576371	0.923077	-0.807813	-1.67599	-1.02346	-8.29965	-8.61572	-9.16765
6.6667	-3.29186	-3.41789	-4.24452	-11.2874	-12.5484	-9.47582	-0.00272681	-1.57719	-0.27845	0.249015	0.82903	1.02084	-0.939811	-1.58519	-0.937717	-8.47731	-8.36675	-8.68416
6.6833	-2.9486	-3.55208	-3.93835	-11.0636	-12.2133	-9.36107	0.0880613	-1.10239	0.0530432	0.510159	0.78992	0.877671	-0.933973	-1.93993	-0.494822	-8.86157	-8.42982	-8.94032
6.7	-3.0338	-3.27489	-3.9879	-11.2839	-12.2791	-9.66219	-0.049758	-1.82455	0.246397	0.152754	0.325041	1.14385	-0.970259	-1.4302	-0.566843	-8.4022	-8.26493	-9.23538
6.7167	-3.33309	-2.72567	-4.06203	-11.3706	-12.5922	-9.58887	0.48505	-1.44858	-0.0193393	-0.104741	0.774943	1.33563	-0.953522	-1.29942	-1.08708	-8.01523	-8.44633	-9.00774
6.7333	-3.62861	-2.66018	-3.80884	-11.1038	-12.2475	-9.62534	0.110823	-0.911861	0.101608	0.117738	0.543758	1.17751	-0.933552	-1.48266	-1.69716	-8.41651	-8.62844	-9.18681
6.75	-3.40667	-3.07414	-3.35107	-11.1542	-11.7718	-9.6649	0.0544152	-0.99992	0.108409	0.589827	-0.103378	1.08915	-1.16098	-1.33703	-1.77387	-8.90159	-8.52551	-9.37223
6.7667	-3.16953	-3.41623	-3.02371	-11.0009	-11.5242	-9.58306	0.247297	-1.06462	-0.32447	0.63469	0.117197	0.950735	-1.26198	-1.17146	-1.5126	-8.93913	-8.66934	-9.17655
6.7833	-3.415	-3.46563	-3.7272	-11.0273	-11.8312	-9.43527	0.169348	-1.36025	-0.0113287	0.357691	0.0291744	0.677673	-0.803515	-1.33364	-1.43528	-8.82862	-8.73089	-9.32851
6.8	-3.56949	-3.15777	-3.98497	-11.2663	-11.6116	-9.32456	0.238092	-0.981089	-0.0254823	0.067143	0.467578	0.63383	-0.667436	-1.47146	-1.02644	-8.80098	-8.64809	-9.40503
6.8167	-3.48143	-3.20426	-3.68309	-10.9199	-11.7709	-9.2177	-0.0727874	-0.849225	-0.406915	-0.219045	1.0819	0.825047	-1.2324	-1.38343	-1.17099	-8.60763	-8.65171	-9.44715
6.8333	-3.13368	-2.88927	-3.79658	-10.9153	-12.2261	-9.27728	-0.246444	-1.53053	0.0186962	0.050771	0.827362	0.647611	-1.15182	-1.52937	-1.35615	-8.57508	-8.385	-9.27941
6.85	-3.02161	-2.70255	-4.1175	-11.3651	-12.2609	-9.60289	-0.0960015	-1.55354	-0.140195	0.510804	0.601044	0.200121	-0.842333	-1.76948	-0.816219	-8.47869	-8.56612	-8.88217
6.8667	-3.31871	-2.85761	-4.23803	-11.3197	-12.3187	-9.68327	0.393259	-1.00437	-0.184992	0.587401	0.50643	0.387722	-0.947897	-1.60741	-0.525663	-8.39117	-8.7879	-9.06671
6.8833	-3.31496	-2.77788	-3.87702	-11.1936	-12.0455	-9.46431	0.573201	-0.891723	-0.376232	0.226964	0.139975	0.842081	-1.13098	-0.77592	-1.09071	-8.60746	-8.44875	-9.44347
6.9	-2.9451	-2.62151	-3.88398	-11.2867	-12.055	-9.42988	0.475174	-1.51071	-0.696745	-0.19693	0.0669949	0.86082	-1.2861	-0.224905	-1.28465	-8.9282	-8.32215	-9.39012
6.9167	-2.99251	-2.98015	-3.99519	-11.1436	-12.0094	-9.50561	0.668957	-1.43789	-0.097295	0.126061	0.288101	0.675447	-1.37941	-0.74123	-0.826265	-8.97031	-8.35142	-9.16008
6.9333	-3.35763	-3.34241	-3.73578	-11.3061	-11.9086	-9.44221	0.193545	-0.950269	-0.191051	0.492091	0.162825	0.740901	-1.21836	-1.03975	-0.716734	-9.05428	-8.54835	-9.22676
6.95	-3.06438	-2.81964	-3.59576	-11.517	-11.7776	-9.37622	-0.41022	-1.37908	-0.324541	0.406176	-0.0264269	0.992411	-0.995824	-0.545471	-0.882172	-9.0403	-8.39984	-9.27702
6.9667	-3.01317	-2.76559	-3.51414	-11.1266	-11.7991	-9.42654	-0.451706	-1.32743	-0.103081	-0.230003	0.388322	0.876464	-1.05474	-1.04657	-1.19023	-9.0722	-8.50216	-9.26278
6.9833	-3.32236	-3.28261	-3.71858	-11.2044	-12.0054	-9.61961	-0.320065	-0.893289	0.033186	-0.437109	0.311067	0.636743	-0.892845	-1.60828	-1.10122	-9.21374	-8.92421	-9.18456
7	-3.16802	-3.53464	-3.93975	-11.3157	-11.7874	-9.25993	0.123309	-1.1281	0.216883	0.0877583	0.165429	0.868494	-0.821774	-1.51608	-0.804728	-9.27886	-9.05607	-9.14836
7.0167	-3.0352	-3.40041	-3.86209	-11.1721	-11.7385	-9.11697	0.592192	-1.22985	0.145635	0.213203	0.444526	1.20524	-1.16293	-1.29425	-1.07715	-8.8846	-8.99748	-8.99781
7.0333	-3.02274	-3.33415	-3.92465	-11.1454	-11.578	-9.25417	0.449397	-1.67102	-0.0849263	0.409975	0.50577	1.34935	-1.39656	-1.12116	-1.08811	-8.87005	-9.11092	-8.98865
7.05	-3.18228	-3.42157	-3.72293	-11.0371	-11.7497	-9.32782	0.134697	-2.183	-0.277852	0.75358	0.584065	1.04596	-1.37952	-1.06565	-1.27643	-9.35741	-9.08617	-9.49074
7.0667	-3.4764	-3.52682	-3.78066	-11.1936	-11.7694	-9.41098	-0.106021	-1.85279	-0.321858	0.189996	0.946794	0.861721	-0.781812	-1.14751	-1.74725	-9.17932	-8.83063	-9.70937
7.0833	-3.53517	-3.54887	-4.34417	-11.2177	-11.5985	-9.59965	0.119516	-1.31362	-0.0227675	-0.101442	1.05985	1.06023	-1.21951	-1.22921	-1.60075	-8.87415	-8.74919	-9.46868
7.1	-3.41382	-3.06263	-4.67933	-10.9406	-11.4816	-9.90545	0.0456641	-1.02213	0.176978	0.496595	0.771323	0.983064	-1.19174	-1.3643	-1.20947	-8.7008	-8.55328	-9.1575
7.1167	-3.50594	-2.9659	-4.467	-10.9904	-11.8312	-9.78847	-0.253879	-1.21093	-0.075393	0.686508	0.903932	0.857328	-0.525271	-1.35776	-1.1338	-9.03078	-8.55657	-9.16536
7.1333	-3.42628	-2.98836	-3.69771	-11.2319	-12.0838	-9.81873	0.31923	-1.12829	0.180253	0.438315	0.998829	0.614607	-0.639106	-1.19513	-1.67768	-8.8487	-8.77939	-9.4746
7.15	-3.06199	-2.78612	-3.42153	-11.1899	-11.7128	-9.96281	0.0788206	-0.743054	0.34871	0.168112	0.757486	0.632289	-0.473519	-1.18281	-1.6347	-8.53453	-8.77179	-9.70539
7.1667	-3.17834	-3.0697	-3.63989	-11.1827	-11.7454	-9.6599	-0.223224	-1.29784	0.031807	0.281456	0.376158	0.804026	-0.674073	-1.31975	-0.803026	-8.7182	-8.84504	-9.66273
7.1833	-3.64686	-3.43439	-4.01223	-10.9982	-11.9227	-9.53712	0.405212	-2.14658	-0.160933	0.450248	0.622383	1.15415	-0.581638	-1.38776	-0.915593	-8.86913	-9.42386	-9.71865
7.2	-3.59533	-3.42768	-3.56214	-10.9696	-11.9149	-9.74622	0.357111	-1.68022	-0.205793	0.390931	0.909995	1.1452	-0.699614	-1.67475	-1.17699	-8.96659	-9.36013	-9.72682
7.2167	-3.27496	-3.22781	-3.06174	-11.3514	-11.6946	-9.56381	-0.404317	-1.5393	0.0151489	0.114375	0.529487	0.943901	-1.22124	-1.68478	-1.05158	-9.24842	-8.46376	-9.73218
7.2333	-3.06341	-2.99067	-3.51067	-11.5537	-12.0237	-9.56992	-0.390966	-1.87278	0.168999	-0.0675189	0.471013	0.772482	-1.27023	-1.10849	-1.37489	-8.86711	-8.66758	-9.92159
7.25	-3.20503	-3.22883	-3.89094	-11.3787	-12.2616	-9.95358	-0.195842	-1.891	-0.191326	0.400183	0.417845	0.309047	-1.09814	-1.15928	-0.786138	-8.58578	-9.11616	-9.87426
7.2667	-3.15433	-3.38794	-4.51252	-11.3732	-12.326	-9.73308	-0.699625	-2.69399	-0.262715	0.682196	0.303016	0.317349	-1.23525	-1.4977	-0.628819	-8.93944	-9.06148	-9.71882
7.2833	-2.8287	-3.18598	-4.56639	-11.4648	-12.199	-9.48849	-0.56042	-2.50717	0.38275	0.161299	0.280593	0.623688	-1.10972	-1.84933	-0.868892	-9.24744	-9.14866	-9.58455
7.3	-3.104	-2.93254	-4.13852	-10.7958	-12.0285	-9.59226	-0.057467	-1.98571	0.37192	0.117008	0.525369	0.45754	-1.00579	-1.59196	-0.912712	-9.35887	-9.11598	-9.95434
7.3167	-3.27658	-3.4694	-4.33569	-10.44	-11.73	-9.36506	0.139035	-1.78499	0.144358	0.432911	0.801017	0.430454	-1.1397	-1.18976	-0.782569	-9.19696	-9.12648	-10.2463
7.3333	-3.16765	-4.11097	-4.32001	-10.8041	-11.5411	-9.33833	0.580523	-1.4296	0.0827164	0.369839	0.885296	0.762769	-0.761676	-1.6716	-0.199373	-9.5953	-9.00554	-9.77811
7.35	-3.23626	-3.75856	-3.52544	-11.1383	-11.7036	-9.53981	0.372627	-1.87201	-0.437001	0.280288	0.934844	0.727495	-0.898991	-1.3593	-0.777522	-9.4379	-8.97738	-9.82804
7.3667	-3.23798	-3.26903	-3.61895	-10.9998	-11.8737	-9.52208	0.303023	-1.99246	-0.560454	-0.389472	0.461439	0.750521	-0.907641	-1.34325	-1.47834	-9.00114	-9.04235	-10.2938
7.3833	-3.28628	-3.30998	-4.18352	-11.2488	-12.4016	-9.43172	-0.0886656	-1.56256	0.0918323	-0.246964	0.173366	0.792637	-0.627172	-2.22822	-1.41664	-9.32934	-9.05483	-9.93341
7.4	-3.18358	-3.84581	-3.88815	-11.6368	-12.612	-9.26079	-0.287931	-1.36057	0.165162	0.0322854	0.161241	0.631568	-1.0855	-1.59022	-0.906386	-9.57934	-9.29172	-9.35016
7.4167	-2.99049	-3.84513	-3.4385	-11.017	-12.4222	-9.15367	-0.091786	-1.14926	-0.199453	-0.604413	0.286456	0.89661	-1.63081	-1.1446	-0.831761	-9.3958	-9.53077	-9.38792
7.4333	-2.88493	-3.409	-3.23193	-10.9681	-12.216	-9.44923	-0.0348434	-1.21979	-0.265206	-0.422951	0.530084	0.884009	-1.24106	-1.404	-1.07706	-9.04129	-9.28451	-9.47212
7.45	-3.02042	-3.15124	-3.19583	-11.274	-12.236	-9.55281	0.281824	-1.12343	-0.355755	-0.138042	0.675753	0.492698	-0.43978	-1.22935	-0.926608	-8.94232	-8.86507	-9.8415
7.4667	-3.22116	-3.39926	-3.37769	-11.1287	-12.2185	-9.3706	0.492662	-1.43019	-0.168315	-0.118386	0.749596	0.46245	-0.844702	-0.841517	-1.14847	-9.10054	-9.08953	-10.0604
7.4833	-2.87893	-3.5754	-3.38497	-10.937	-11.7539	-9.40968	0.895949	-1.57179	0.0954909	0.36885	0.446712	0.789472	-1.32328	-0.870713	-1.33781	-9.23201	-9.42366	-9.66689
7.5	-2.66556	-3.41	-3.67449	-10.9403	-11.9476	-9.36809	0.278407	-1.36937	0.556482	0.571683	0.285139	0.564696	-0.877668	-1.06359	-1.15635	-9.12059	-9.61648	-9.59892
7.5167	-2.72275	-3.47467	-4.0328	-10.9688	-12.3479	-9.26722	-0.108519	-1.54505	0.57333	0.012072	0.380148	0.39682	-0.805298	-1.14605	-1.1447	-8.94511	-9.86285	-9.60097
7.5333	-3.03987	-3.58382	-4.29084	-11.165	-12.6257	-9.23969	0.298158	-1.34388	-0.0508921	-0.096073	0.755494	1.05114	-1.34826	-1.20811	-1.48209	-9.17367	-9.39771	-9.81105
7.55	-3.2846	-3.71431	-4.35975	-11.3038	-12.4958	-9.38256	0.0421427	-1.42079	-0.212828	0.308867	0.826503	1.58155	-1.68667	-1.41169	-1.40506	-9.76198	-9.00324	-10.0207
7.5667	-3.26638	-3.87844	-3.85834	-11.1146	-12.738	-9.47539	0.150185	-1.52587	0.305212	0.169068	0.76988	1.70451	-1.03887	-1.4574	-1.21585	-9.32012	-9.09788	-9.87878
7.5833	-3.19496	-3.44621	-3.31087	-10.9719	-12.834	-9.38452	0.163395	-1.79086	0.195282	-0.179958	0.810367	1.39251	-0.639897	-1.4413	-1.57467	-9.00621	-9.28767	-10.1412
7.6	-2.7323	-3.40782	-3.48879	-11.2648	-12.1747	-9.38982	-0.341109	-1.87323	-0.629067	-0.468663	-0.0104501	0.563444	-1.10352	-1.32665	-1.68059	-9.72287	-9.52836	-10.3341
7.6167	-2.57479	-3.35061	-4.02313	-11.5392	-12.2735	-9.51099	-0.115752	-1.93497	-0.37475	-0.211044	0.0107839	0.469258	-1.28492	-1.0622	-1.52368	-9.82735	-9.25051	-10.0178
7.6333	-2.77108	-2.96129	-4.00221	-10.9584	-12.4758	-9.48697	0.000554399	-1.83517	0.0032395	-0.0547668	0.224121	1.05012	-1.22121	-0.929393	-1.10028	-9.69099	-9.20377	-9.90334
7.65	-3.13144	-3.08423	-3.76714	-10.8126	-12.4833	-9.21519	-0.320941	-1.63286	-0.100356	-0.321949	-0.0645533	1.08655	-1.45483	-1.0205	-1.20457	-9.44958	-9.59446	-10.0587
7.6667	-3.35625	-3.45083	-4.08184	-11.1823	-12.3113	-9.28782	-0.0722344	-1.95488	0.0129679	0.0205641	0.259083	0.861755	-1.38252	-1.57338	-1.14313	-9.47628	-9.79236	-10.0624
7.6833	-3.04954	-3.73124	-4.40022	-11.1631	-12.4547	-9.22205	0.189674	-2.0138	0.0930587	0.403684	0.157255	0.95574	-0.920923	-1.34354	-1.19534	-9.54114	-9.8427	-9.87833
7.7	-3.11592	-3.54467	-4.45157	-10.673	-12.6075	-9.23816	-0.237323	-1.38687	-0.0244585	0.503138	0.283084	1.22433	-0.724747	-1.46821	-1.56667	-9.24739	-9.68161	-9.97822
7.7167	-3.19156	-3.40767	-3.99857	-10.4609	-12.2369	-9.46261	0.0980017	-1.16528	0.188432	0.520082	0.711151	1.00328	-0.787321	-1.96638	-1.2145	-9.28112	-9.5874	-9.92212
7.7333	-3.22424	-3.69623	-3.77455	-10.6888	-11.7687	-9.7694	0.577842	-1.31988	0.409829	0.567643	0.414089	1.00047	-0.797011	-1.62693	-1.06732	-9.85989	-9.50853	-10.0827
7.75	-3.54797	-3.72299	-3.71656	-10.9157	-11.8519	-9.79455	0.643366	-1.52744	0.0170861	0.119473	0.0110172	1.07791	-0.824398	-1.27374	-1.1649	-9.72692	-9.21795	-10.4451
7.7667	-3.366	-3.34793	-3.06156	-11.0031	-11.6495	-9.33189	0.661959	-1.63952	-0.255359	-0.201059	-0.158996	0.825453	-1.06175	-1.54206	-1.30913	-9.43378	-9.43383	-10.2322
7.7833	-2.91063	-3.55772	-3.33941	-10.7191	-11.3341	-9.32122	0.48538	-1.505	0.0550991	-0.00354063	0.039332	1.27905	-1.04799	-1.8604	-1.33773	-10.1248	-9.77641	-10.1282
7.8	-2.66328	-3.45712	-3.94763	-10.967	-11.7213	-9.3775	0.423608	-1.49198	0.140057	0.0774862	0.362912	1.53823	-1.09005	-1.80418	-1.50374	-9.88061	-9.54916	-9.83753
7.8167	-2.75673	-3.08554	-3.80729	-11.3957	-11.7861	-9.16328	0.446094	-1.51553	-0.0861724	0.115481	0.650328	1.2771	-1.05163	-1.68024	-1.40902	-9.47554	-9.77816	-9.65964
7.8333	-2.97198	-3.1956	-3.6648	-10.8493	-11.5542	-9.21815	0.412612	-1.81746	-0.11115	0.229235	0.719281	1.31489	-1.01651	-1.24311	-1.16806	-9.61852	-9.98155	-9.67695
7.85	-2.91998	-3.39601	-3.66019	-10.9084	-11.4468	-9.22758	0.37301	-2.04166	0.0680976	0.120084	0.661237	1.11353	-1.33325	-1.26367	-1.44279	-9.41296	-9.52172	-9.83096
7.8667	-2.8568	-3.5384	-3.46577	-11.2204	-11.3925	-9.21279	0.144381	-1.93488	0.199417	-0.201455	0.863406	0.9649	-1.11582	-1.24964	-1.22745	-9.41346	-9.58216	-10.3501
7.8833	-2.90109	-3.39409	-3.93643	-11.0419	-11.6157	-9.37327	-0.297635	-1.55521	-0.0743348	-0.0936251	0.653754	1.02738	-1.09835	-1.4093	-0.967599	-9.78157	-9.33811	-10.6192
7.9	-2.95129	-2.99162	-3.97518	-11.2122	-11.8135	-9.52839	-0.125247	-1.48994	-0.285756	0.0414275	0.327464	0.982334	-1.63906	-1.55313	-1.2775	-9.54174	-9.11507	-10.355
7.9167	-2.88581	-3.12999	-3.60248	-11.4029	-11.9848	-9.46976	0.277767	-1.80047	-0.070055	-0.0245778	0.439794	0.762387	-1.68556	-1.1418	-1.26893	-8.97419	-9.53089	-10.2473
7.9333	-2.93153	-3.38602	-3.87864	-11.3983	-11.6563	-9.08683	-0.144038	-1.45473	-0.0186311	0.398216	0.703201	0.781605	-1.19566	-1.13567	-0.837745	-9.51042	-9.80496	-10.7646
7.95	-3.44326	-3.38159	-3.51717	-11.3037	-11.7979	-9.17395	-0.0662884	-1.63757	-0.0930537	0.557067	0.936873	0.841238	-1.08557	-1.15038	-0.46073	-9.93462	-10.2946	-10.7781
7.9667	-3.79801	-3.52525	-3.6314	-11.1218	-12.102	-9.57078	0.142781	-1.69299	0.150001	0.096993	0.836817	0.81233	-1.05223	-1.29116	-0.499586	-9.76059	-10.2913	-10.4082
7.9833	-3.2953	-3.41498	-3.86598	-10.9478	-11.2808	-9.59463	-0.388748	-1.3251	0.153404	-0.263111	0.649295	0.877495	-1.18501	-1.06075	-0.627717	-9.69263	-9.85194	-10.4073
8	-2.9885	-3.33426	-3.6207	-10.8751	-11.0496	-9.3173	-0.567607	-2.15906	-0.3103	-0.295214	0.59008	1.13818	-1.41591	-0.904045	-0.557266	-9.69443	-9.71848	-10.3454
8.0167	-3.44097	-3.57702	-3.57941	-10.9589	-11.2667	-9.14584	-0.275986	-2.67637	-0.188452	0.0399098	0.217576	0.860821	-1.02565	-1.39792	-0.932171	-9.73126	-9.75808	-10.0764
8.0333	-2.86267	-3.44773	-3.01056	-11.3332	-11.6231	-9.09633	0.241304	-2.16012	0.0819612	0.338372	0.313756	0.812025	-0.779404	-1.46778	-0.897334	-10.1289	-9.39007	-10.1244
8.05	-2.52613	-3.27847	-3.4338	-11.5025	-11.8769	-8.90668	0.705243	-1.54057	0.268425	0.194594	0.47032	1.39142	-0.959894	-1.08825	-0.65094	-10.0687	-9.33475	-10.235
8.0667	-2.9308	-2.80362	-4.14193	-11.2373	-11.7891	-9.11894	0.759543	-1.57332	0.489469	-0.0494135	0.471554	1.20207	-1.04945	-1.06163	-0.669517	-9.93652	-9.69626	-10.3595
8.0833	-2.96466	-2.52538	-3.8407	-10.8779	-11.2904	-9.31656	-0.139319	-1.67171	0.151584	-0.000153462	0.440086	0.98198	-1.5355	-1.48696	-0.702543	-10.1552	-9.95875	-10.5841
8.1	-3.24742	-2.95706	-3.74529	-11.3278	-11.4612	-9.23126	-0.231982	-1.69621	0.283464	0.187402	0.409979	0.966164	-1.40946	-1.51171	-1.03297	-9.93489	-9.96756	-10.4698
8.1167	-3.10388	-2.79073	-3.92383	-11.7781	-11.8076	-9.56721	0.485683	-1.44855	0.320865	0.0332669	0.53921	0.51432	-0.730561	-1.0009	-0.881971	-9.96865	-9.55396	-10.1983
8.1333	-3.24049	-2.72854	-3.75721	-11.3561	-11.6024	-9.43413	-0.0812903	-1.91928	-0.0447233	-0.0906843	0.608053	0.639266	-0.883551	-0.98853	-0.716567	-9.96237	-9.32265	-10.1458
8.15	-3.49393	-2.99394	-3.49007	-10.9857	-12.0515	-9.197	-0.212738	-2.38885	-0.161184	-0.169699	0.779908	0.900294	-1.15642	-1.02779	-0.858729	-9.85029	-9.64465	-10.4273
8.1667	-3.03999	-3.26579	-3.27516	-11.0646	-12.0278	-9.14177	0.311441	-1.94829	-0.282738	-0.465021	0.532307	0.745679	-1.18216	-1.00871	-0.804096	-10.1404	-10.0663	-10.7428
8.1833	-3.1139	-3.81103	-3.11311	-11.2556	-11.6766	-9.12363	0.146072	-1.82189	-0.299792	-0.22323	0.668094	1.009	-0.682967	-1.1675	-0.661368	-9.9325	-9.96563	-10.6513
8.2	-3.10088	-3.69367	-3.20884	-11.4947	-11.8382	-9.30855	0.312579	-1.37149	0.226499	-0.0579838	0.993294	1.29041	-0.795505	-0.985208	-0.646946	-9.78865	-9.87563	-10.6808
8.2167	-2.90916	-3.0592	-3.53043	-11.5059	-12.1403	-9.24179	0.322441	-1.48343	0.389228	-0.12155	0.871817	0.812261	-1.33032	-1.02154	-0.614227	-10.3586	-10.2139	-10.6815
8.2333	-2.99354	-3.00962	-3.90897	-11.3169	-11.8932	-9.38314	0.232365	-1.40046	0.281762	-0.123075	0.730843	0.533093	-1.58207	-1.44304	-1.18033	-10.6567	-10.5295	-10.3771
8.25	-2.7894	-3.13613	-3.93999	-11.0639	-11.9514	-9.66347	0.0546393	-1.0736	0.0245128	-0.0808299	0.82064	0.637359	-1.40403	-1.59106	-1.55365	-10.416	-10.5419	-10.7388
8.2667	-2.5456	-3.27758	-3.25899	-11.0851	-12.1154	-9.49399	-0.156712	-1.43236	-0.254425	0.159323	0.857101	0.609788	-0.922126	-0.89566	-1.07544	-10.0636	-9.97806	-10.7803
8.2833	-2.84151	-3.44165	-3.23337	-11.3473	-11.9112	-9.46267	0.374728	-1.59065	-0.280308	0.120649	0.63855	1.25779	-1.36918	-0.673746	-0.810443	-9.99895	-9.67906	-10.5518
8.3	-3.40549	-2.9234	-3.78976	-11.394	-11.9791	-9.72024	0.602936	-1.41167	-0.213837	0.0463326	0.320937	1.24867	-1.55833	-1.09008	-1.02202	-9.67018	-9.93624	-10.8817
8.3167	-3.34237	-2.61627	-3.89206	-11.2527	-12.1047	-9.46754	0.482604	-1.31938	-0.107614	0.369408	0.62079	0.70648	-1.05894	-1.14746	-1.28336	-9.63785	-10.3643	-10.8405
8.3333	-3.07082	-3.03729	-4.17553	-11.1705	-11.7729	-9.31609	0.219245	-1.79202	-0.551452	0.334313	0.803859	1.00966	-1.21743	-1.06408	-0.70764	-9.84832	-10.6546	-10.5488
8.35	-3.14476	-3.35855	-4.10308	-11.198	-11.5526	-9.2739	-0.220859	-1.6517	-0.439685	-0.0560358	0.355281	1.11183	-1.25532	-1.29266	-0.435374	-10.1719	-10.1895	-10.8515
8.3667	-3.43279	-3.59435	-4.04477	-11.5222	-11.831	-9.28417	-0.0520139	-1.31869	-0.496771	-0.30144	0.44766	0.963357	-1.28016	-1.1913	-0.862519	-10.4022	-10.2109	-11.2873
8.3833	-3.11808	-3.44934	-4.11748	-11.6317	-11.6703	-9.62914	-0.00985162	-1.62998	-0.67144	-0.00550418	0.399743	1.36881	-1.42224	-0.845625	-1.182	-10.0492	-10.491	-11.2014
8.4	-2.52057	-3.52308	-3.70593	-11.3119	-12.378	-9.4077	-0.0885147	-1.58175	-0.0818833	0.171879	0.196929	1.43242	-0.97689	-1.40433	-1.30927	-9.68738	-10.3644	-11.2554
8.4167	-2.94957	-3.56567	-3.59281	-11.1996	-12.7481	-9.10049	0.0690212	-1.46732	-0.252741	0.0108703	0.836144	0.882949	-0.714873	-1.7637	-1.04949	-9.73447	-10.0246	-11.3438
8.4333	-3.24949	-3.54147	-3.68539	-11.0926	-12.14	-9.42061	0.205865	-1.51387	-0.601784	0.0192444	0.641188	0.64303	-0.948363	-1.11573	-1.08887	-10.3158	-10.1852	-10.8545
8.45	-3.3448	-3.5281	-3.99822	-11.2818	-11.8422	-9.58833	0.110733	-1.41518	-0.425581	-0.177479	0.192018	1.13495	-1.2341	-0.855603	-1.35872	-10.4338	-10.4191	-10.4147
8.4667	-3.37472	-3.2536	-4.16544	-11.4873	-11.8909	-9.32323	0.0380033	-1.88071	-0.40728	0.284692	0.482999	1.00067	-1.79746	-1.63012	-1.52361	-10.2405	-10.0615	-10.5801
8.4833	-3.32606	-2.96745	-3.84583	-11.5388	-11.8785	-9.51048	0.0573138	-2.64385	-0.36558	0.447607	0.53902	0.826393	-1.84394	-1.58532	-1.61718	-10.2144	-10.3445	-11.0365
8.5	-3.76054	-2.58018	-4.04837	-11.6321	-12.0296	-9.78403	-0.154692	-2.4426	-0.0938279	0.26673	0.563233	0.967365	-0.924846	-1.5347	-1.42092	-10.1622	-10.6846	-11.2071
8.5167	-3.62365	-2.76911	-3.69811	-11.442	-12.3119	-9.56488	-0.426485	-1.49144	0.0257454	0.184498	0.286188	0.755822	-0.300832	-1.71509	-1.07112	-10.1442	-10.4621	-11.0544
8.5333	-3.22335	-3.03448	-2.77061	-11.1391	-12.3355	-9.58612	-0.373473	-1.63395	0.0644038	0.00302214	0.206761	0.525919	-0.766817	-1.26923	-0.962426	-10.2241	-10.2271	-11.2489
8.55	-2.72212	-3.09631	-3.09783	-11.1742	-12.2309	-9.65761	-0.202851	-2.5208	0.169814	0.187243	0.566893	0.694376	-1.33901	-1.35356	-0.888985	-10.3253	-10.0769	-11.0198
8.5667	-2.70437	-3.15203	-3.69625	-11.6627	-11.791	-9.61103	-0.604283	-2.26767	0.218158	0.483952	0.91445	0.927021	-1.33169	-0.894002	-0.828244	-10.4204	-9.984	-10.865
8.5833	-3.21499	-3.1047	-3.87759	-11.5373	-11.5554	-9.32669	-0.732754	-1.82654	-0.131714	0.450228	1.14643	0.56311	-1.30309	-0.525119	-0.761951	-10.0927	-10.0497	-10.9359
8.6	-3.49837	-3.35827	-3.7521	-11.17	-11.3322	-9.16585	-0.311428	-1.94802	-0.303894	-0.111808	1.1032	0.809282	-1.63351	-1.57327	-0.792761	-9.83357	-9.91243	-10.529
8.6167	-3.51513	-3.75503	-3.52374	-11.5994	-11.4469	-9.19034	-0.103541	-1.96244	-0.377878	-0.082605	0.833703	1.2991	-1.10687	-1.6634	-0.478691	-10.2843	-10.1713	-10.7835
8.6333	-3.45021	-3.27957	-4.00243	-11.5009	-11.6437	-9.23295	-0.170092	-1.99888	-0.275947	0.326774	0.722016	1.53476	-0.742498	-1.24961	-0.819683	-10.3812	-10.2902	-10.7398
8.65	-3.07147	-2.72132	-4.23714	-11.4198	-11.5671	-9.20739	-0.402788	-2.12742	-0.109494	0.381986	0.622652	1.23456	-1.31169	-1.29879	-1.25417	-10.336	-10.1225	-10.7314
8.6667	-2.70856	-3.54634	-3.74365	-11.4253	-11.5441	-9.28316	-0.362513	-2.17026	-0.137893	0.49349	0.627028	0.581458	-1.24872	-1.36437	-0.724325	-10.6937	-10.554	-11.0192
8.6833	-2.9956	-3.78654	-3.61186	-11.1999	-11.8104	-9.6018	-0.441072	-1.82539	0.113685	0.611156	0.72429	0.230288	-1.18564	-1.61419	-0.862784	-11.0508	-10.857	-11.072
8.7	-3.03791	-3.50483	-3.69596	-11.2771	-11.542	-9.60123	-0.591042	-1.70039	0.150742	0.267228	0.483397	0.445541	-1.50139	-1.73163	-1.27198	-10.8049	-10.6412	-11.3823
8.7167	-3.07267	-3.47583	-3.54338	-11.2777	-11.4692	-9.31289	-0.257937	-1.37899	0.237427	0.157664	0.792417	0.799564	-1.39593	-1.69417	-1.09102	-10.4202	-10.5338	-11.2992
8.7333	-3.14023	-3.23795	-3.54944	-11.3318	-11.8306	-9.21166	-0.189167	-1.45481	0.271028	0.495793	0.908888	0.771233	-0.99813	-1.29939	-0.793924	-10.4009	-10.4848	-10.9354
8.75	-2.95061	-3.32061	-3.56717	-11.5216	-12.0516	-9.34232	0.355029	-1.90411	-0.0488443	0.341635	0.511305	0.9521	-1.02337	-1.47387	-1.38302	-10.5339	-10.4989	-10.8144
8.7667	-2.7742	-3.74035	-3.47728	-11.2417	-12.0916	-9.34321	0.40738	-1.65064	-0.0679081	0.077287	0.557829	0.96106	-1.19866	-1.896	-1.58059	-10.8343	-10.4684	-11.0359
8.7833	-2.66086	-3.41064	-3.38608	-11.0373	-11.4833	-9.26848	0.0430419	-1.50813	0.105479	0.623285	0.69261	0.556367	-0.966516	-1.38217	-1.17704	-10.6431	-10.2493	-11.6013
8.8	-2.85301	-3.43375	-3.76867	-11.0036	-12.0215	-9.11475	-0.0746227	-1.61958	0.0669188	0.631976	0.889421	0.776895	-0.550992	-0.700108	-1.21866	-10.5605	-10.4065	-11.8507
8.8167	-3.20106	-3.46571	-3.97295	-11.0168	-12.5208	-9.14732	-0.0251604	-1.35613	-0.0457877	0.245783	0.748841	1.29087	-1.04953	-0.842598	-1.17827	-10.338	-10.3163	-11.4763
8.8333	-3.30099	-3.10772	-3.88521	-11.0437	-11.7484	-9.30332	-0.2358	-0.946778	0.0142915	0.258125	0.52616	1.28554	-1.38514	-1.13719	-0.892822	-10.0483	-10.5151	-11.0951
8.85	-2.88182	-2.96075	-3.43365	-10.793	-11.374	-9.32778	-0.20421	-1.08886	0.427279	0.252666	0.52568	0.91728	-0.959408	-1.70552	-0.819231	-10.4407	-10.6426	-11.0129
8.8667	-2.64411	-2.73312	-3.08225	-11.0102	-11.8165	-9.48587	-0.0333295	-0.973486	0.491591	0.0780495	0.536421	0.675457	-1.10427	-1.79903	-0.872213	-10.7625	-10.1861	-11.2452
8.8833	-2.94349	-2.90755	-3.253	-11.1965	-11.9882	-9.511	-0.415982	-1.31275	0.502418	0.093755	0.30115	0.945661	-1.70461	-1.08287	-0.999961	-10.6482	-10.4235	-11.5782
8.9	-3.02123	-2.82781	-3.69138	-11.2199	-11.5097	-9.2324	-0.38289	-2.03172	0.120801	0.0817328	0.387742	1.01956	-1.77199	-1.05511	-1.00237	-10.6173	-10.4571	-11.715
8.9167	-2.95732	-2.92389	-4.33111	-11.1019	-11.4329	-9.1506	0.154119	-2.10868	-0.125669	-0.135321	0.62837	0.85504	-1.14668	-1.52561	-1.04731	-11.1439	-10.3008	-11.4487
8.9333	-2.64157	-3.39965	-4.02793	-10.9109	-11.4918	-9.14716	0.5719	-2.19584	0.170794	-0.394933	0.529249	0.934136	-1.1252	-1.66231	-1.07467	-11.122	-10.5282	-11.3387
8.95	-2.79103	-3.49112	-3.53287	-11.5577	-11.3759	-9.05284	-0.25535	-2.06526	0.00407701	-0.331365	0.494009	0.932593	-1.00564	-1.3399	-1.08351	-10.8472	-10.5645	-11.5371
8.9667	-3.15348	-3.50615	-3.50438	-11.8259	-11.6134	-9.1078	-0.0645173	-1.63761	0.0372613	0.30647	0.65523	0.616341	-0.84042	-1.45899	-1.38915	-11.21	-10.5714	-11.8493
8.9833	-2.65802	-3.4155	-3.71045	-10.8441	-12.1391	-9.24764	0.536306	-1.67655	0.485805	0.475398	0.658198	0.39085	-0.69945	-1.42057	-1.64883	-11.0045	-10.4704	-11.8464
9	-2.6751	-3.27657	-3.58693	-10.8643	-12.3454	-9.30486	-0.0254088	-1.77941	0.722681	0.395762	0.58691	0.76715	-0.477974	-0.997368	-1.65437	-10.7679	-10.7394	-11.5192
9.0167	-2.79098	-3.38949	-3.09749	-11.3857	-12.3759	-9.22829	-0.40392	-1.69344	0.377281	0.322581	0.471156	0.881297	-1.09003	-0.923309	-1.48343	-10.9585	-10.8787	-11.37
9.0333	-2.47689	-3.17934	-3.50511	-11.4777	-12.1596	-9.07297	-1.00232	-1.38681	0.0323783	0.329149	0.411433	0.526445	-1.18966	-1.23272	-0.997762	-10.8196	-10.7583	-11.2193
9.05	-2.83415	-3.13406	-3.87145	-11.7183	-11.9457	-9.21577	-0.878874	-1.03486	0.185742	0.364611	0.323508	0.715887	-1.08643	-1.41702	-0.770192	-11.0306	-10.6468	-11.3131
9.0667	-3.18783	-3.38916	-3.57577	-11.4472	-11.8716	-9.33321	-0.678063	-0.991445	-0.13423	0.528004	0.289254	0.827715	-1.01724	-1.22395	-0.872834	-11.0511	-10.7396	-11.3622
9.0833	-2.83479	-3.59403	-3.66039	-11.307	-11.9192	-9.16443	-0.764518	-1.30643	-0.277194	0.941904	0.61218	1.07909	-1.19821	-1.50836	-0.78438	-10.7096	-11.1499	-11.7765
9.1	-2.42668	-3.76993	-3.75273	-11.2587	-12.0979	-9.21106	-0.255504	-1.42479	0.367625	0.628444	0.773307	1.28219	-1.12333	-1.37884	-0.937074	-10.8686	-10.9877	-11.9971
9.1167	-2.55789	-3.65873	-3.79464	-11.2279	-12.1509	-9.41136	-0.389144	-1.62961	0.308805	0.118358	0.658686	0.602962	-1.02961	-0.927562	-0.893749	-11.1822	-10.6641	-11.7709
9.1333	-3.07206	-3.34239	-4.04099	-11.5084	-12.2176	-9.764	-0.108296	-1.41117	-0.0725286	0.153188	0.576842	0.360305	-1.3628	-1.20689	-1.00706	-11.2532	-10.6031	-11.7251
9.15	-2.93674	-3.50196	-3.95306	-11.4913	-12.1162	-9.61678	0.11958	-0.897183	-0.221526	0.0236899	0.470663	0.952974	-1.58009	-1.5701	-1.0191	-10.9532	-10.5653	-11.6854
9.1667	-2.63011	-3.88352	-4.07777	-11.4321	-12.0696	-9.21931	-0.0540112	-0.772453	-0.356729	0.0781043	0.227468	0.991792	-1.75232	-1.32573	-0.686264	-10.9331	-10.7953	-11.6338
9.1833	-2.4694	-3.57275	-3.93945	-11.2232	-11.896	-9.38304	0.294158	-0.730131	0.247345	0.609269	0.177122	1.08035	-1.13799	-0.797908	-0.969602	-11.1843	-11.1365	-11.5445
9.2	-2.73457	-3.26808	-3.73812	-11.0386	-11.9839	-9.3999	0.553852	-1.206	0.561188	0.657119	0.423478	1.16113	-0.795352	-0.54765	-1.09624	-11.1352	-11.0457	-11.5489
9.2167	-2.99468	-3.25297	-4.21001	-10.977	-11.9802	-9.39039	0.330505	-1.40018	0.111808	0.0603205	0.554945	0.954686	-1.24328	-1.01928	-1.08517	-11.0743	-11.1454	-11.8557
9.2333	-2.72428	-3.06992	-4.31871	-10.9301	-12.0738	-9.26255	-0.360143	-1.17836	0.282567	0.208964	0.551921	0.969143	-1.37298	-1.65256	-1.05823	-10.9545	-11.5423	-11.8677
9.25	-2.79906	-3.33232	-3.78085	-10.9477	-12.2659	-9.09217	-0.778825	-1.22454	0.45805	0.699812	0.705509	0.901692	-1.06892	-1.26902	-0.75499	-11.1442	-11.2016	-11.2321
9.2667	-2.71478	-3.45964	-3.77793	-11.2209	-12.2388	-9.01533	-0.435012	-1.2519	0.287313	0.47851	0.52567	0.817548	-0.779456	-1.57377	-0.853644	-11.0831	-10.7926	-11.5055
9.2833	-2.62831	-3.39335	-4.0684	-11.1356	-12.4114	-9.09629	-0.0158504	-1.33485	0.238256	0.232077	0.419458	0.809785	-1.1846	-1.72728	-1.0937	-11.0069	-11.1503	-11.9299
9.3	-3.0086	-3.39099	-3.91352	-10.858	-12.1217	-9.36771	-0.137596	-1.33132	0.21381	0.0843946	0.470348	0.779861	-1.06725	-0.997821	-1.06721	-11.4677	-11.4882	-11.8451
9.3167	-3.31379	-3.3041	-3.83384	-10.9665	-11.6364	-9.29686	-0.0218323	-1.28145	-0.127887	0.236706	0.83977	0.637696	-0.948587	-1.1425	-1.13709	-11.2521	-11.1914	-11.8582
9.3333	-3.10057	-3.05083	-3.78073	-11.0017	-11.4574	-9.1428	0.126333	-0.973806	-0.096462	0.613138	1.25031	0.695637	-1.09648	-1.41791	-0.999135	-11.3053	-11.0064	-11.8019
9.35	-2.66943	-2.83806	-3.62954	-11.0842	-11.5373	-9.13445	-0.210199	-0.802194	-0.0719996	0.489726	1.32441	0.432816	-0.43975	-1.24044	-1.28088	-11.7596	-11.4812	-11.9908
9.3667	-2.60014	-3.04557	-3.24901	-11.0368	-11.5731	-9.18422	-0.422905	-1.43587	-0.0320914	0.438983	1.14981	0.617007	-0.966555	-1.34274	-1.7169	-11.4397	-11.5466	-11.764
9.3833	-2.71435	-3.06889	-3.41874	-11.0773	-11.9274	-9.12267	-0.0467719	-1.81711	-0.0498437	0.309447	1.1029	1.04367	-1.59105	-1.46557	-1.37594	-11.0909	-11.1564	-11.5765
9.4	-2.96545	-3.05005	-3.69152	-11.0383	-12.2435	-8.99474	0.0707172	-1.9656	-0.0876112	-0.168474	1.26513	0.971761	-1.34083	-1.07239	-1.10247	-11.1056	-11.1289	-11.9504
9.4167	-3.15595	-3.46178	-3.84915	-10.9859	-12.2183	-9.12099	-0.129641	-2.12452	0.126184	0.186766	0.960863	0.985086	-1.56181	-0.910283	-0.909939	-11.3754	-11.2218	-11.7697
9.4333	-3.15877	-3.36582	-4.05736	-11.3184	-11.8372	-9.33303	-0.285082	-1.97488	-0.0314725	0.200013	0.830591	0.961836	-1.28031	-0.736059	-0.700018	-11.2854	-11.2218	-11.396
9.45	-3.06852	-3.12698	-4.05005	-11.6711	-11.3231	-9.20472	-0.0169062	-1.43984	-0.0639556	0.129543	0.940599	0.69601	-0.74598	-0.63529	-0.539232	-11.2434	-11.3024	-11.4619
9.4667	-2.84559	-2.83973	-3.83805	-11.1871	-11.5875	-9.09759	0.301011	-1.61148	-0.307341	0.216598	0.600344	0.601447	-0.934744	-1.14054	-0.95728	-11.7091	-11.0471	-11.8605
9.4833	-2.77411	-2.56609	-3.64388	-11.0649	-11.5349	-9.57124	0.215956	-1.56738	-0.33409	0.223158	0.132438	1.21	-0.961873	-1.4695	-1.05221	-11.6126	-10.8413	-11.6099
9.5	-3.27157	-3.19475	-3.58227	-11.516	-11.1858	-9.83411	-0.13448	-1.03287	-0.089976	0.366783	0.166057	1.4574	-0.872903	-1.17814	-0.854245	-11.3377	-10.7979	-11.533
9.5167	-3.47503	-3.65183	-3.0677	-11.2402	-11.3616	-9.29868	-0.730043	-1.09107	0.158899	0.0458988	0.438583	0.944785	-0.82657	-1.25217	-1.00952	-11.0908	-10.886	-12.0625
9.5333	-3.06723	-3.57386	-3.04472	-11.2255	-11.709	-9.1769	-0.562274	-1.31516	0.232022	-0.129307	0.524775	1.05784	-1.22678	-1.46491	-0.931419	-11.3713	-11.1377	-11.8429
9.55	-2.86228	-3.65326	-3.75887	-11.0875	-11.7979	-9.71552	-0.206124	-0.895758	-0.124631	0.252806	0.424853	1.16589	-1.62409	-1.27717	-0.822097	-11.5149	-10.9101	-11.4449
9.5667	-2.64686	-3.79475	-3.86358	-11.0251	-12.0085	-9.58619	0.0411514	-0.79242	-0.178285	0.641032	0.643485	0.744081	-1.03103	-0.767631	-0.675795	-11.4042	-10.9669	-11.3239
9.5833	-2.6697	-3.50989	-3.80332	-11.2434	-12.589	-9.28699	0.400638	-1.99088	-0.0210595	0.19633	0.856514	0.945462	-1.24186	-0.70363	-0.664236	-11.9169	-11.6072	-11.4692
9.6	-2.98393	-3.60305	-4.05669	-11.195	-12.1529	-9.30459	0.491307	-1.90389	0.0832787	-0.0318731	0.80654	0.983159	-1.39058	-0.924336	-0.897631	-11.7129	-11.4918	-11.8128
9.6167	-3.17404	-3.73676	-3.95337	-11.1256	-11.7284	-8.96787	0.360579	-1.25288	0.278378	0.508715	0.874767	0.893495	-0.906202	-1.30353	-0.697735	-11.8548	-11.1132	-11.7983
9.6333	-2.9794	-3.62339	-3.84631	-11.0049	-11.8033	-9.00314	0.42767	-1.34913	0.355184	0.195972	1.02878	1.09885	-1.29555	-1.50442	-1.00441	-12.2107	-11.443	-11.5562
9.65	-3.04343	-3.4492	-4.07924	-11.0343	-11.8392	-9.22913	0.418219	-1.44779	0.301154	0.333135	0.595606	1.04048	-1.2642	-1.48509	-1.63893	-11.9047	-11.3994	-11.8481
9.6667	-3.30906	-3.26611	-4.11271	-11.0919	-12.1895	-9.20487	0.439337	-1.55679	0.0359363	0.995557	0.203466	0.89553	-0.950388	-1.64347	-1.12112	-11.7992	-11.4067	-12.0301
9.6833	-3.4226	-2.88832	-3.87641	-11.3876	-11.7887	-9.28334	0.423262	-1.13642	0.102707	0.439488	0.297156	0.767754	-0.974271	-1.53228	-0.844251	-11.6521	-11.9669	-11.9664
9.7	-3.20249	-2.894	-3.88725	-11.1798	-11.4475	-9.14293	0.170964	-0.812627	0.297218	-0.0947747	0.290275	0.575488	-1.17583	-1.294	-0.844099	-11.3337	-11.6454	-11.9878
9.7167	-3.27333	-3.18137	-3.9834	-11.0594	-11.3854	-9.37324	0.269937	-0.852745	-0.145626	-0.026441	0.838864	0.508378	-1.12075	-1.06104	-0.579499	-11.7724	-10.9974	-11.8524
9.7333	-3.05168	-3.04511	-3.75393	-11.531	-11.2477	-9.42812	0.238844	-0.572746	-0.312257	0.14787	0.743616	0.690095	-1.35871	-1.21787	-0.87771	-11.8131	-11.2289	-11.9324
9.75	-2.84637	-3.40181	-3.54904	-11.5683	-11.4491	-9.06081	0.282171	-0.689519	0.215414	0.447008	0.460485	0.915865	-1.67035	-1.52548	-1.27164	-11.7834	-11.6037	-11.7251
9.7667	-3.01587	-3.09682	-3.66067	-11.2668	-11.4218	-9.24655	0.223353	-1.02469	0.54869	0.505269	0.489439	0.836323	-1.55463	-1.55108	-1.17059	-11.9132	-11.7211	-11.6244
9.7833	-3.12581	-2.8209	-3.9065	-11.2628	-11.3216	-9.23149	-0.166094	-1.43641	0.447434	0.221435	0.148131	1.06591	-1.3402	-1.61379	-1.12041	-11.6838	-11.3927	-12.0611
9.8	-3.22644	-3.24728	-3.66083	-11.5727	-11.3785	-9.38785	-0.224082	-1.886	0.300677	0.306989	0.398006	1.32565	-1.22834	-1.44947	-0.806065	-11.7297	-11.2363	-11.9284
9.8167	-3.22284	-3.31118	-3.47938	-11.2185	-11.7141	-9.6957	0.0861153	-1.88727	0.270884	0.0576151	0.859276	1.11985	-1.17929	-1.16747	-0.654741	-11.7888	-11.1268	-11.9973
9.8333	-3.17928	-3.55918	-3.66169	-10.8817	-12.018	-9.34592	-0.0257214	-2.13146	0.389812	-0.306303	0.725073	0.806495	-1.37418	-1.39139	-0.910626	-12.0071	-11.0924	-12.3438
9.85	-2.76	-3.57116	-4.31839	-11.0771	-11.5592	-9.42456	-0.916041	-1.95709	0.470885	0.082882	0.508075	0.812536	-1.42195	-1.74312	-0.442758	-11.9203	-11.2988	-12.0334
9.8667	-2.70423	-3.1495	-4.57315	-11.3895	-11.593	-9.44343	-0.891817	-1.13568	0.115619	0.527477	0.888353	0.948506	-1.14703	-1.71437	-0.253051	-11.6145	-11.133	-11.3884
9.8833	-2.73107	-3.18779	-3.96847	-11.3458	-11.7924	-9.15854	-0.135295	-0.992235	-0.204529	0.20855	0.810922	0.677106	-1.67976	-1.20169	-0.831234	-11.7992	-11.215	-11.459
9.9	-2.89393	-3.01996	-3.62192	-10.7027	-11.758	-9.04239	-0.168972	-1.35033	-0.373299	-0.545608	0.513775	0.964238	-1.74314	-1.04541	-1.28844	-12.1428	-11.6569	-11.7602
9.9167	-3.1279	-3.11691	-3.70541	-10.8049	-12.0743	-9.11235	-0.270514	-1.03338	-0.216094	-0.484738	0.488813	1.4428	-1.38662	-1.01216	-1.01929	-11.9418	-11.8562	-11.7322
9.9333	-3.30027	-3.09755	-3.64035	-11.1614	-11.9642	-9.21636	-0.168406	-1.05914	0.499862	0.415296	0.337501	1.24168	-1.64374	-0.967318	-0.671975	-11.6352	-11.7305	-11.8357
9.95	-3.2634	-2.87852	-3.68866	-11.0497	-11.9748	-8.99045	-0.558421	-1.34451	0.486828	0.665251	0.528818	1.03762	-1.2817	-1.11766	-0.850637	-12.0229	-11.5119	-11.5138
9.9667	-2.97504	-3.08329	-3.90768	-11.1994	-12.0237	-8.97145	-0.631143	-1.38667	0.145183	0.583697	0.448862	0.995703	-0.716272	-1.18523	-0.718056	-12.4901	-11.4551	-11.4691
9.9833	-2.91653	-3.17708	-3.87524	-11.0075	-11.8023	-9.13535	-0.223038	-1.35168	0.378925	0.420949	0.292545	1.20034	-1.13733	-1.15687	-0.551666	-12.0506	-11.3273	-11.6881
10	-3.18483	-3.10681	-4.20159	-10.8839	-11.8133	-9.1563	0.0189656	-1.16319	0.377469	0.209385	0.453556	1.38148	-1.75027	-1.03818	-0.89273	-11.495	-11.1754	-11.6188
10.0167	-3.47712	-3.05804	-4.18452	-11.0282	-11.8578	-9.04108	-0.298072	-1.37513	-0.0790195	0.609355	0.284779	0.944405	-1.20923	-1.08264	-1.14008	-11.5942	-11.5419	-11.7965
10.0333	-3.0149	-3.55848	-4.04853	-11.1513	-11.722	-8.97938	-0.66207	-1.10541	-0.170671	0.644423	0.479699	0.720731	-0.894002	-1.15915	-0.92356	-11.7855	-11.6662	-11.9768
10.05	-2.7605	-3.19664	-3.84172	-11.4486	-11.8717	-9.09799	-0.0061919	-1.15022	-0.0287154	0.470763	0.802763	1.08893	-1.45858	-1.38916	-0.602568	-12.1554	-11.6741	-11.7242
10.0667	-3.01335	-2.87655	-3.45646	-11.1119	-11.8063	-9.25539	0.466259	-1.7606	0.196245	0.407945	0.567603	1.22404	-0.93632	-1.63676	-0.569711	-12.5045	-11.5616	-11.524
10.0833	-3.20792	-3.37366	-3.64131	-10.9799	-11.1277	-9.26739	0.0662597	-1.34618	0.141306	0.412543	0.369988	1.011	-0.984208	-1.20674	-0.555652	-11.9102	-11.7506	-11.8479
10.1	-3.49746	-3.24285	-3.90106	-11.4923	-10.9558	-9.31316	-0.075578	-0.801178	0.103723	0.293192	0.414382	0.973528	-1.51626	-1.36989	-0.60746	-12.059	-12.2254	-11.9916
10.1167	-3.3462	-3.04781	-3.79348	-11.1682	-11.2092	-9.33339	0.429684	-1.11808	0.47311	0.328475	0.513518	0.946749	-1.37527	-1.19939	-1.09601	-12.2715	-12.1025	-11.6843
10.1333	-2.91061	-3.40478	-3.31821	-10.3156	-11.2581	-9.07013	0.451944	-1.62114	0.1891	0.84971	0.808203	0.873071	-1.12017	-0.931702	-0.912301	-12.5041	-12.1648	-11.4371
10.15	-2.73095	-3.60473	-3.63025	-10.6433	-11.0589	-8.83703	0.0104139	-1.35139	-0.116244	0.511362	0.859819	0.920129	-1.47921	-1.04465	-0.499263	-12.6682	-11.9316	-11.7734
10.1667	-2.92728	-3.40509	-3.9044	-11.2729	-11.5681	-9.29929	0.0209602	-1.05303	-0.163236	-0.0437117	0.652852	1.08418	-1.30293	-1.0085	-0.661901	-12.2473	-11.2984	-12.1126
10.1833	-3.06862	-3.11654	-3.9257	-11.1769	-11.8193	-9.60095	-0.0275589	-1.2791	-0.187056	0.0371081	0.857085	1.46083	-0.360214	-1.37647	-0.516921	-12.4225	-11.5317	-11.6866
10.2	-3.06632	-3.45038	-3.64006	-11.1117	-11.6981	-9.23794	-0.0687318	-1.32716	0.0187755	-0.114311	1.21731	1.37955	-0.531645	-1.58013	-0.479382	-12.1926	-11.9549	-11.7266
10.2167	-2.95285	-3.71128	-3.27066	-11.2336	-11.9085	-9.31203	0.0843275	-1.01436	-0.0269197	0.228259	1.39752	1.27205	-1.00944	-1.63099	-0.375568	-11.7784	-11.8189	-11.8573
10.2333	-2.72057	-3.37651	-3.83515	-11.251	-11.7292	-9.03802	-0.0853786	-0.97115	0.0325592	0.512299	1.57051	1.21532	-1.07015	-1.59821	-0.357241	-11.6853	-11.3321	-11.8309
10.25	-2.81324	-3.41648	-3.8288	-11.2044	-11.9413	-8.81331	-0.594556	-1.36293	0.22059	0.119623	1.24645	1.22457	-0.867404	-1.47979	-0.718876	-11.7249	-11.5445	-11.8325
10.2667	-2.8938	-3.26896	-3.28405	-11.3459	-12.1969	-9.17412	-0.859638	-1.57862	0.236584	0.0680461	0.686612	1.15802	-0.96371	-1.30228	-0.904623	-11.9335	-12.2722	-11.7051
10.2833	-2.89522	-3.08893	-3.34285	-11.4916	-12.0516	-9.13288	-0.406954	-1.78648	0.357057	0.277859	0.724641	0.906155	-1.21312	-1.23505	-0.92095	-11.9652	-12.4401	-11.8652
10.3	-3.2672	-3.06015	-3.45477	-11.45	-12.0443	-8.96357	-0.207649	-2.38938	0.0428846	0.399025	0.699707	1.07162	-1.17746	-1.34125	-0.829388	-12.2135	-11.9724	-11.9105
10.3167	-3.15526	-3.01266	-3.54611	-11.3936	-12.0618	-8.98739	-0.199172	-2.64441	-0.340195	0.342145	0.896385	1.18875	-1.25444	-1.0984	-0.618603	-12.6513	-12.0583	-11.9857
10.3333	-2.74301	-3.12239	-3.53814	-11.4468	-11.7263	-9.29865	0.0682871	-2.38919	-0.28171	0.252514	1.20091	1.33938	-1.03916	-1.18306	-0.422228	-12.5746	-12.1616	-12.0496
10.35	-2.96594	-3.48108	-3.83461	-11.5815	-11.4971	-9.46802	-0.223356	-1.26978	0.0688919	-0.16737	1.10001	1.60578	-1.22214	-1.61374	-0.660377	-12.2689	-11.9009	-11.9919
10.3667	-3.27328	-3.76844	-4.50255	-11.4088	-11.3521	-9.44679	-0.765582	-0.666552	-0.0264135	-0.122189	0.94397	1.25981	-1.79352	-1.58476	-0.927054	-12.0033	-11.9748	-11.6327
10.3833	-2.91116	-3.91414	-4.11191	-10.7741	-11.4411	-9.22426	-0.532778	-1.02538	-0.46114	0.819889	0.585533	0.818581	-1.94668	-1.50165	-1.07439	-12.3556	-11.9822	-11.465
10.4	-2.83082	-4.06517	-3.51808	-10.6205	-11.6974	-9.22108	-0.10008	-1.06548	-0.388023	0.497036	0.291339	0.73922	-1.27353	-1.33617	-1.07027	-13.0708	-11.879	-11.4527
10.4167	-3.04031	-3.82314	-3.35595	-11.3446	-11.652	-9.50793	-0.467514	-1.4282	-0.0227882	0.154341	0.525357	0.856002	-0.88826	-1.26817	-1.01612	-12.7901	-11.9258	-11.6337
10.4333	-3.01712	-3.61642	-3.3892	-11.4624	-11.2337	-9.47637	-0.226635	-1.60282	0.0991064	0.407505	0.592054	0.98064	-1.23804	-1.2524	-1.22399	-12.1792	-12.2189	-11.9208
10.45	-3.14207	-3.01822	-3.71173	-11.1065	-11.1127	-9.18019	0.333481	-1.29933	-0.159098	0.229069	0.461195	1.104	-0.895177	-1.81673	-0.847543	-12.3827	-12.2457	-11.8899
10.4667	-3.28991	-3.13887	-3.99219	-11.2997	-11.3351	-9.07908	0.327518	-1.03826	-0.1964	0.617951	0.581136	1.33945	-0.648288	-2.20793	-1.05217	-12.6213	-12.4024	-11.8953
10.4833	-3.23624	-3.97165	-3.62997	-11.4112	-11.5826	-9.2093	-0.0972716	-1.44194	-0.117675	0.508739	0.623641	1.19616	-0.837241	-1.10382	-1.0444	-12.4801	-12.4835	-11.5107
10.5	-2.69478	-4.10458	-3.62621	-11.0904	-11.8219	-9.10649	-0.45343	-1.61761	0.176197	0.401171	0.434375	1.26618	-1.36873	-0.660755	-0.603385	-12.1423	-12.4355	-11.2501
10.5167	-2.77099	-4.02179	-3.77656	-10.9192	-11.935	-9.20765	-0.431918	-1.22361	0.0440804	0.413025	0.185312	1.34375	-1.92676	-0.988332	-0.735089	-11.6499	-12.3335	-11.5529
10.5333	-3.02354	-3.74489	-3.59608	-11.2755	-12.0016	-9.14994	-0.19061	-1.25603	-0.203587	0.17702	-0.030972	0.954308	-1.36247	-1.04126	-0.724437	-11.9865	-12.2441	-11.8708
10.55	-2.53253	-3.85354	-3.76265	-11.1761	-11.5594	-9.18461	0.210956	-1.75771	-0.0516256	0.25221	0.28719	1.00062	-0.954473	-0.85142	-0.762046	-12.5202	-12.2939	-11.9085
10.5667	-2.81389	-3.63267	-3.46627	-10.8325	-11.4205	-9.4328	0.182893	-1.52115	-0.293094	0.474805	0.290996	0.968153	-1.29512	-1.17087	-0.885859	-12.6693	-12.5505	-11.4293
10.5833	-3.15992	-3.37456	-3.56521	-11.4236	-11.8184	-9.15812	-0.153745	-0.71534	-0.308072	0.553531	0.168249	0.812114	-1.30025	-1.29803	-1.03949	-12.6308	-12.4086	-11.4995
10.6	-3.15537	-3.72166	-3.85331	-11.4737	-11.609	-9.41786	-0.0466945	-0.721908	-0.0162838	-0.0938226	0.780508	0.924674	-1.23822	-0.964002	-1.29921	-12.4848	-12.2538	-11.757
10.6167	-2.99743	-3.52872	-3.5531	-11.0271	-11.4264	-9.63923	0.265817	-1.21157	0.256036	-0.145281	1.17582	1.22071	-1.12664	-1.50272	-0.951047	-12.649	-11.9725	-11.674
10.6333	-2.66737	-3.36874	-3.68707	-10.9749	-11.5956	-9.53157	-0.0058265	-1.87094	0.234605	0.226822	1.15232	1.50837	-1.00535	-1.54751	-0.495465	-12.4857	-11.7329	-11.766
10.65	-2.73221	-3.25919	-3.68319	-10.7782	-11.5859	-9.6922	-0.296752	-1.94976	0.248992	0.119665	1.11981	1.41921	-1.18292	-1.36109	-0.520573	-12.4159	-12.2741	-11.8772
10.6667	-3.265	-3.26486	-3.56486	-10.7507	-11.4609	-9.64905	-0.123842	-1.51567	0.153813	0.0531564	0.928457	1.2748	-1.18822	-1.14486	-0.546041	-13.0632	-12.4605	-12.0993
10.6833	-3.43349	-3.12347	-3.76625	-11.0472	-11.322	-9.49246	0.445912	-1.57023	0.135799	0.0413853	0.48092	1.16703	-0.78034	-1.01896	-0.818755	-13.0856	-12.3065	-11.7811
10.7	-3.36451	-2.79957	-3.50923	-11.1548	-10.9768	-9.19664	0.766428	-1.36106	0.133704	-0.14297	0.730526	1.19462	-1.03213	-1.4907	-1.05796	-12.7378	-12.655	-11.1846
10.7167	-3.73517	-2.65309	-3.1209	-11.3386	-11.1912	-9.15676	0.217298	-1.11225	-0.15929	-0.249452	0.81454	0.968792	-1.4912	-1.37331	-0.894255	-12.7842	-13.0339	-11.5962
10.7333	-3.23853	-2.83979	-3.13839	-11.2851	-11.9936	-9.2503	-0.315549	-1.61962	0.121692	0.228698	0.583722	0.894403	-1.3157	-1.25648	-0.188814	-12.566	-12.5972	-11.9413
10.75	-2.92375	-3.30519	-3.27343	-11.0329	-11.9979	-9.33156	-0.169698	-1.96458	0.0949597	0.511496	0.645705	0.800703	-1.10312	-1.30484	-0.285763	-12.2287	-12.1365	-11.9491
10.7667	-3.27542	-3.62027	-3.6449	-11.3569	-11.7397	-9.46654	0.0100876	-1.78118	-0.0640392	0.35961	0.444717	1.09794	-1.16539	-1.06829	-0.805351	-12.4951	-12.4261	-12.1988
10.7833	-3.07289	-3.76179	-3.65228	-10.9315	-11.6936	-9.38745	-0.194394	-1.58428	0.136666	0.325674	0.162768	1.37947	-1.30557	-1.24877	-0.570059	-12.9563	-12.2013	-11.7343
10.8	-2.93679	-3.21287	-3.7403	-10.6252	-11.7577	-9.2205	-0.21793	-1.74399	0.167124	0.385675	0.439018	1.1373	-1.21203	-1.65598	-0.707726	-12.7612	-11.8213	-11.5511
10.8167	-2.99764	-3.37817	-4.23707	-11.1097	-11.3673	-9.43154	-0.225994	-1.89977	0.0124797	0.311135	0.946386	1.30106	-1.31482	-1.52438	-0.697418	-12.7078	-12.445	-11.9489
10.8333	-2.77836	-3.53349	-3.33626	-10.8614	-11.4314	-9.51691	-0.142311	-1.77938	-0.497368	0.460649	0.919686	1.64192	-1.41562	-1.28513	-0.562608	-12.9392	-12.4619	-12.1743
10.85	-2.45834	-3.03227	-2.95758	-10.97	-11.3057	-9.20617	0.0285711	-1.55818	-0.670162	0.755878	0.917455	1.37183	-0.877106	-0.929692	-0.696235	-12.9429	-12.1404	-12.119
10.8667	-2.67067	-2.79623	-3.30295	-11.0133	-11.131	-9.12013	-0.0791854	-1.67678	-0.13812	0.455172	1.18365	1.21274	-0.520018	-0.708155	-0.822174	-12.6616	-12.5451	-11.6643
10.8833	-3.06517	-3.03404	-3.11392	-10.5134	-11.6446	-8.85433	-0.315513	-1.67083	0.122097	0.0893824	1.23786	1.3768	-1.02004	-1.03344	-1.29343	-12.7846	-12.8376	-11.7627
10.9	-3.42028	-3.47331	-3.02276	-11.1862	-11.7851	-8.92202	-0.664345	-1.12773	-0.0418441	0.345678	1.06626	0.92261	-1.10353	-1.00753	-1.34114	-13.4273	-12.75	-12.0509
10.9167	-3.34253	-3.22398	-3.25633	-11.605	-11.9323	-9.21126	-0.34609	-1.27234	0.0959495	0.366309	0.696719	0.671042	-0.988646	-0.683816	-0.867775	-13.5879	-12.8869	-11.6916
10.9333	-2.73669	-3.13756	-3.56997	-11.4427	-11.7271	-9.30767	-0.0690627	-1.4442	0.596379	0.534983	0.52864	0.685069	-1.07354	-0.852365	-0.667425	-13.2013	-13.1955	-11.6849
10.95	-2.90661	-3.27715	-3.44921	-10.9949	-11.6822	-9.15108	0.120079	-1.5648	0.519854	0.376182	0.629151	0.883278	-0.9957	-1.32487	-0.851254	-12.868	-12.9636	-11.8721
10.9667	-3.22745	-3.20893	-3.46946	-10.9022	-11.5062	-8.8888	0.0883613	-1.36945	-0.148325	-0.0148695	0.858983	0.990037	-0.945195	-1.65095	-1.283	-12.9742	-12.7999	-11.7042
10.9833	-3.23367	-3.45361	-3.4494	-11.3938	-11.024	-9.01018	-0.127098	-1.01903	-0.023788	0.186295	1.09787	0.889859	-0.971578	-1.81619	-1.41137	-13.0717	-12.6992	-11.4246
11	-2.89706	-3.11199	-3.37191	-11.2424	-10.8585	-9.06178	-0.27427	-1.08983	0.280941	0.219276	0.974842	0.902564	-1.10293	-1.81613	-0.99997	-13.1122	-12.4489	-11.652
11.0167	-2.98699	-2.58096	-3.29266	-11.1079	-11.0202	-9.13373	-0.33869	-0.715818	0.324443	0.0868834	0.87039	0.793005	-0.523701	-1.67434	-0.914592	-13.2164	-12.8909	-11.8411
11.0333	-3.49848	-2.73522	-3.54955	-11.4015	-11.3919	-9.3469	0.370134	-1.06109	0.366823	-0.107562	0.607004	0.95664	-0.705909	-1.44579	-0.794791	-13.1971	-13.0812	-11.4877
11.05	-3.59398	-3.05376	-3.67353	-11.5365	-11.4408	-9.36403	0.533999	-1.85786	0.0154502	-0.142885	0.35743	1.16326	-1.39898	-1.14447	-0.765964	-13.3967	-13.0583	-11.2731
11.0667	-3.50026	-3.37237	-3.46096	-11.1938	-11.4538	-9.2199	0.0730961	-1.88968	0.093722	0.102749	0.620841	1.18748	-1.25773	-1.02632	-0.851307	-13.5699	-13.2789	-11.5578
11.0833	-3.45168	-3.37873	-3.97483	-10.7411	-11.3134	-9.09471	-0.512769	-1.31351	0.0121085	0.275	0.808255	1.3536	-1.24619	-0.977227	-0.532144	-13.4206	-13.2366	-11.7779
11.1	-3.3837	-3.17119	-4.43409	-10.6754	-11.3887	-9.04669	-0.621516	-1.32437	-0.0360127	-0.0660357	0.804889	1.34923	-1.30992	-1.18851	-0.570754	-13.0863	-12.8395	-11.8642
11.1167	-3.29338	-3.06037	-4.55732	-10.9458	-11.5546	-8.98072	-0.377663	-1.77853	0.349494	0.0504288	0.621385	1.19582	-1.53973	-1.51618	-1.14945	-12.8199	-13.088	-11.8628
11.1333	-3.38211	-3.35657	-4.43123	-11.6457	-11.4288	-8.93131	-0.30087	-1.65462	0.269381	0.280252	0.88911	0.969885	-1.45498	-0.986223	-1.16868	-12.8099	-13.3574	-11.4879
11.15	-3.61467	-3.50349	-4.22633	-11.5791	-11.4091	-9.20288	-0.0111703	-1.28981	0.0485449	-0.102293	1.11339	0.91115	-1.158	-1.25701	-1.06054	-12.9472	-12.7444	-11.6242
11.1667	-3.3362	-3.287	-3.93684	-10.8642	-11.3794	-9.38937	-0.0618009	-1.2906	0.189892	0.00290893	0.824285	1.16888	-0.895856	-1.69348	-1.05693	-13.2287	-12.4288	-12.0408
11.1833	-3.26354	-3.39773	-3.96309	-11.1616	-11.0802	-9.09191	0.0023979	-1.69354	0.261909	0.0502407	0.790156	1.07698	-1.00869	-1.23884	-0.876138	-13.1234	-12.4067	-12.0418
11.2	-3.64633	-3.54501	-4.59726	-11.0479	-11.5544	-9.10923	0.170219	-2.02084	0.0330475	-0.101189	0.634751	0.928772	-1.64125	-1.00919	-0.820241	-13.0395	-12.448	-11.7633
11.2167	-3.11354	-2.98266	-4.48822	-10.6501	-12.1481	-9.26441	-0.224514	-2.10344	0.124722	0.126511	0.57328	0.694433	-1.34738	-1.19968	-0.535021	-13.2123	-12.7571	-11.6769
11.2333	-2.82617	-2.82944	-4.25634	-10.9405	-12.128	-9.30495	-0.178731	-1.46939	-0.0610009	0.308739	0.464187	0.926596	-1.0628	-1.69457	-0.784323	-13.2939	-12.7332	-11.6087
11.25	-3.056	-3.28871	-3.87213	-11.5385	-12.0855	-9.37953	0.405451	-1.15376	-0.103375	0.51567	0.62498	1.08265	-1.21141	-1.32578	-1.04168	-13.2845	-12.4263	-11.5812
11.2667	-3.05096	-3.14318	-3.26742	-11.6878	-11.2331	-9.36193	0.179631	-1.1631	0.255309	0.544907	0.975009	1.02046	-1.13909	-1.27719	-0.747354	-13.3812	-13.0048	-11.8525
11.2833	-2.82609	-3.07642	-3.24867	-10.9992	-11.0734	-9.38083	0.184573	-1.08808	0.166767	0.150999	1.1361	1.17049	-1.39975	-1.49436	-0.55597	-13.4547	-13.1747	-11.81
11.3	-2.87866	-3.37116	-3.45776	-10.9694	-11.4891	-9.12708	0.701486	-1.12653	0.203872	0.237123	0.903198	1.02183	-1.5854	-1.05023	-0.505752	-13.2257	-12.8015	-11.5721
11.3167	-3.04792	-3.08971	-3.72402	-11.4392	-11.4558	-8.95514	0.641912	-0.957974	0.313261	0.0638278	0.769281	1.19908	-1.31301	-1.13152	-0.364686	-13.0251	-12.7283	-11.5026
11.3333	-3.0667	-2.76071	-3.95062	-11.4661	-11.3626	-9.11652	0.300498	-0.979292	0.3532	-0.0515562	1.14616	1.37086	-1.49758	-1.47462	-0.652071	-13.147	-12.8243	-11.8409
11.35	-2.70447	-2.93253	-4.04905	-11.2513	-11.5396	-9.05477	-0.314635	-1.39063	0.297289	0.151228	1.12789	1.40496	-1.2735	-1.49074	-1.18463	-13.8564	-12.9532	-12.1895
11.3667	-2.64873	-3.09518	-4.21921	-11.0548	-11.812	-8.7914	-0.526684	-1.3003	0.000222675	0.29377	0.894447	1.35613	-0.729518	-1.02856	-1.27535	-13.8045	-13.1404	-11.887
11.3833	-2.92105	-3.22268	-4.35717	-11.0245	-11.6955	-9.22432	-0.0127332	-0.993895	0.305127	0.566894	0.984354	0.965888	-1.10606	-0.847429	-0.859401	-13.2435	-12.9518	-11.7928
11.4	-2.87566	-3.02547	-4.08887	-11.317	-11.4789	-9.35764	-0.0948662	-1.22302	0.226603	0.659712	1.06245	0.720849	-1.60665	-1.12449	-0.62705	-13.0502	-12.4401	-11.7519
11.4167	-3.07289	-2.73237	-3.51054	-11.2225	-11.5562	-9.11245	-0.255592	-0.777775	0.141214	0.381347	0.669365	0.841592	-1.47906	-1.31118	-0.925807	-13.4485	-12.8655	-11.6767
11.4333	-2.959	-2.96897	-3.29309	-10.6349	-11.8225	-9.33781	0.0480597	-0.57947	0.379655	0.101401	0.270216	0.916099	-1.02789	-1.21881	-0.875458	-13.8045	-13.1182	-11.755
11.45	-3.00606	-3.23716	-3.55987	-10.5924	-11.5759	-9.4482	0.223932	-1.26839	0.170395	0.00324388	0.588917	1.06846	-1.15245	-1.13937	-0.729731	-13.5521	-12.9071	-11.8046
11.4667	-3.13701	-3.31276	-3.76451	-10.6483	-11.4701	-9.30343	0.422636	-1.44051	0.0687357	-0.159567	0.720927	1.05618	-1.46327	-1.15508	-0.687751	-13.4106	-12.8072	-11.8829
11.4833	-3.22228	-3.23014	-3.55194	-10.2381	-11.5507	-9.00515	0.362431	-1.49546	0.270793	0.0435927	0.258527	0.748019	-1.29507	-0.899806	-0.810055	-13.2181	-13.1382	-11.9399
11.5	-3.25034	-3.67064	-3.441	-10.4513	-11.2313	-9.04584	0.0852815	-1.27456	0.437873	0.381836	0.421261	0.832024	-0.949408	-0.975259	-1.21674	-13.3887	-13.3392	-11.9516
11.5167	-3.11683	-3.71797	-3.53846	-11.0454	-11.0496	-9.24036	-0.0242516	-1.24045	0.258743	0.330407	0.91841	1.12957	-0.911356	-1.72886	-1.57671	-13.7112	-12.7545	-11.8757
11.5333	-3.49609	-3.31539	-3.38447	-10.6047	-11.59	-9.15046	-0.349291	-1.10506	0.199526	0.16548	0.891983	0.860812	-1.03358	-1.50797	-0.91155	-13.7877	-12.8154	-11.4588
11.55	-3.53094	-3.51775	-3.48253	-10.7128	-11.9009	-9.17123	-0.335344	-1.08623	0.250422	0.0675683	0.733002	0.778461	-0.937895	-1.11339	-0.376529	-13.5669	-13.2443	-11.6007
11.5667	-3.0776	-3.52581	-3.73621	-11.1813	-11.721	-9.52045	0.321184	-1.2761	0.323405	0.12624	1.06158	0.854444	-0.897757	-1.13483	-1.04967	-13.5732	-13.3039	-11.9423
11.5833	-2.53531	-3.43272	-3.49873	-11.1994	-11.869	-9.51317	-0.0042345	-1.07138	0.464959	0.684885	1.12755	0.660709	-0.8316	-1.19302	-1.27136	-13.5542	-13.1682	-11.4126
11.6	-2.63695	-3.23751	-3.70867	-11.0098	-11.8915	-9.42998	-0.23769	-1.07721	0.613791	0.7062	1.05388	0.705352	-0.690413	-1.32914	-1.21953	-13.6654	-13.2911	-11.4698
11.6167	-3.07426	-3.41248	-4.01551	-11.2575	-11.7091	-9.45531	-0.453646	-0.756921	0.00344623	0.434673	1.34225	1.12271	-0.506661	-1.14323	-0.938064	-13.69	-13.4617	-11.6664
11.6333	-2.88917	-3.71967	-3.59438	-11.4078	-11.905	-9.38468	-0.867326	-0.690903	-0.655693	0.527907	1.11906	1.19356	-0.597003	-1.0555	-0.978818	-13.392	-13.2828	-11.7373
11.65	-2.81342	-3.80641	-3.44919	-11.1535	-12.248	-9.15225	-0.347109	-1.00769	-0.221287	0.56361	0.96441	1.16081	-1.31004	-0.671543	-1.09674	-13.4829	-13.479	-12.0235
11.6667	-2.67112	-3.10232	-3.64685	-11.3475	-12.0575	-9.22069	-0.0510295	-1.18199	-0.128565	0.170671	1.04177	1.20718	-1.53696	-0.602497	-0.712829	-13.7204	-13.5813	-12.0736
11.6833	-3.0425	-2.86101	-3.3262	-11.4285	-11.9163	-9.23232	-0.156938	-1.00251	-0.0858629	-0.325207	0.777701	1.05893	-1.19036	-0.372794	-0.811085	-13.7997	-13.3383	-11.8309
11.7	-3.45086	-3.6069	-3.55592	-11.1643	-11.8298	-9.13777	-0.00219743	-1.21296	0.386427	-0.265911	0.737756	1.02128	-1.20693	-0.905828	-0.809497	-13.5608	-13.1486	-11.791
11.7167	-3.51752	-3.7932	-4.01402	-10.9286	-11.8791	-9.3047	0.134829	-1.23318	0.107054	0.371896	1.04298	1.08118	-1.16425	-1.82989	-1.16319	-13.5348	-12.7255	-11.3732
11.7333	-3.38787	-3.39517	-4.0677	-11.6215	-11.892	-9.07796	0.52614	-1.13416	-0.580312	0.330419	1.4326	1.14493	-0.924578	-1.31559	-1.18066	-13.7039	-12.9175	-11.1559
11.75	-3.28697	-3.21943	-4.20313	-11.85	-11.61	-9.05311	0.269227	-1.92358	-0.282678	0.234354	1.28723	1.04234	-0.870096	-1.04631	-0.818108	-14.0768	-13.1355	-11.4038
11.7667	-3.50887	-3.2799	-4.63418	-11.186	-11.6489	-9.47733	-0.0528448	-1.73373	0.118447	0.354695	0.812951	1.32581	-0.552267	-1.21119	-0.661554	-14.1271	-12.932	-11.4718
11.7833	-3.42769	-3.15443	-4.09735	-11.1846	-11.6991	-9.43658	-0.0175957	-1.51837	0.0263009	-0.0172305	0.441142	1.3761	-1.13508	-0.888928	-0.906581	-13.4862	-13.0043	-11.7687
11.8	-3.17845	-3.22724	-3.53098	-11.3969	-11.6411	-9.25386	-0.152467	-2.18656	0.256287	0.185577	0.69139	1.18653	-1.58413	-0.285607	-1.13731	-13.5798	-13.4123	-11.6642
11.8167	-2.98795	-2.91736	-3.91028	-10.9541	-11.717	-9.14693	0.226063	-2.05461	0.01567	0.715141	0.869748	1.03436	-1.26352	-0.820064	-0.834716	-14.2056	-13.6692	-11.5534
11.8333	-3.07026	-3.06027	-3.27305	-10.9216	-12.0665	-9.0779	0.119279	-2.18042	-0.109797	0.638417	0.634528	1.14278	-1.85078	-1.41424	-0.68501	-14.1109	-13.624	-11.6948
11.85	-3.39197	-3.30481	-3.00604	-11.1268	-12.37	-9.2798	-0.30623	-2.88134	0.040958	0.12045	0.632241	1.03067	-2.4599	-1.5285	-0.477443	-14.0241	-13.2904	-11.6594
11.8667	-3.57115	-3.40385	-3.6618	-11.0761	-12.124	-9.22375	-0.476396	-2.73766	0.319197	0.430708	0.259114	0.624035	-2.26491	-1.40105	-0.507084	-13.8775	-12.886	-11.4324
11.8833	-3.69653	-3.54527	-3.7255	-11.1807	-11.8064	-9.06563	-0.228253	-2.04981	0.43786	0.45047	0.37137	0.863014	-1.17786	-1.48402	-0.586521	-13.6597	-13.5451	-11.6119
11.9	-3.92102	-3.23878	-3.2594	-11.3677	-11.5161	-9.13603	0.179911	-1.67268	-0.338719	0.119733	0.841884	1.09449	-0.701266	-1.71068	-0.915884	-13.6289	-14.0506	-11.515
11.9167	-3.20018	-2.80655	-3.28523	-11.3069	-11.3882	-9.35748	-0.191663	-1.92587	-0.334222	0.522019	0.975971	1.28795	-0.712176	-1.20501	-1.15792	-13.7948	-13.9615	-11.4118
11.9333	-2.59729	-2.82397	-3.85321	-11.1429	-11.1971	-9.5657	-0.405741	-1.91352	0.139964	0.483734	1.04442	1.13798	-0.711722	-1.07511	-1.10992	-13.7992	-13.8734	-11.6091
11.95	-2.95022	-3.16284	-3.94377	-11.1817	-11.4362	-9.66404	0.189687	-1.99471	-0.0740704	0.191962	1.01225	0.848458	-1.44081	-1.09471	-1.1522	-13.6874	-13.5357	-11.6297
11.9667	-3.18092	-3.31829	-3.83005	-11.1516	-11.9305	-9.44855	0.270065	-2.20217	-0.0552141	0.160157	0.774853	0.949786	-1.43529	-1.38857	-0.750273	-13.7053	-13.7745	-11.7984
11.9833	-3.14457	-3.14331	-3.62724	-11.1292	-11.8431	-9.2079	0.0572804	-1.94552	0.0923222	0.199541	0.436177	0.948387	-0.828329	-1.75213	-0.443543	-13.7871	-14.0043	-11.5786
12	-3.00295	-2.37781	-3.22039	-11.4258	-12.0054	-9.35428	0.251867	-1.77541	0.0814544	0.393012	0.393263	1.01314	-0.989677	-1.29464	-0.949095	-14.1797	-13.6083	-11.3406
12.0167	-2.87894	-2.63968	-3.34455	-11.3955	-12.0678	-9.39336	-0.0975529	-2.07014	0.168035	0.49075	0.662329	1.27165	-1.18972	-1.21915	-0.870634	-14.1832	-13.1667	-11.5022
12.0333	-3.00935	-3.10828	-3.65184	-10.848	-11.9581	-9.15892	-0.612925	-2.15765	0.00316068	0.600507	0.718086	1.39092	-1.20371	-1.58912	-0.549809	-13.9198	-13.279	-11.8672
12.05	-3.45875	-3.06679	-3.30023	-10.7871	-11.7663	-9.16984	0.0822138	-1.96414	-0.269113	0.859138	0.782871	1.28511	-1.12298	-1.91135	-0.891751	-13.7906	-13.2623	-12.2738
12.0667	-3.36718	-3.01426	-3.11618	-11.1753	-11.7228	-9.26546	0.418319	-1.8005	0.0997301	0.581418	0.867681	1.04606	-0.582998	-1.44589	-1.08543	-14.0411	-13.2631	-12.3155
12.0833	-2.83162	-3.14303	-3.54991	-11.2738	-11.8587	-9.44337	-0.0324	-1.47814	0.31699	0.267259	0.819381	1.05186	-0.687823	-1.04829	-0.936529	-14.283	-13.81	-11.7398
12.1	-2.79401	-3.8147	-3.66893	-11.1041	-11.6358	-9.26109	0.464044	-1.70437	0.151937	0.708752	0.928828	1.10212	-1.07051	-1.44671	-0.614047	-14.3204	-13.577	-11.3653
12.1167	-3.25552	-3.49584	-3.6299	-11.1001	-11.4868	-8.93315	0.744586	-2.22064	-0.0301301	0.422236	0.729606	0.90308	-0.890122	-1.33626	-0.514676	-14.5356	-13.7006	-11.7063
12.1333	-3.32428	-2.93184	-3.23348	-10.6557	-11.792	-9.07898	0.016983	-2.48105	-0.171208	0.207392	0.419163	0.921021	-0.879109	-1.55574	-0.869193	-14.5642	-13.9407	-12.0986
12.15	-3.31044	-3.22713	-3.20087	-10.5788	-12.026	-9.33796	-0.163179	-1.98662	-0.0170464	0.293947	0.544688	0.800336	-1.46848	-1.09883	-1.16147	-14.074	-13.643	-12.0331
12.1667	-3.20767	-3.53176	-3.62505	-11.042	-11.6922	-8.97658	0.26121	-2.1261	-0.0592189	0.046337	0.926777	0.206987	-1.92144	-0.467809	-0.865169	-14.1764	-13.6617	-11.7117
12.1833	-3.27022	-3.62879	-3.87197	-11.014	-11.3794	-8.95445	0.158563	-2.6167	-0.0928004	-0.015213	1.06464	0.511233	-1.60981	-1.1554	-0.524323	-14.5804	-14.2184	-11.5029
12.2	-3.28203	-3.72933	-3.99786	-11.3319	-11.0794	-9.49536	-0.247327	-1.89633	0.375116	0.121504	0.949675	1.14082	-1.36878	-1.59825	-0.829009	-14.7798	-14.4257	-11.674
12.2167	-2.86753	-3.58726	-4.08894	-11.3814	-11.1603	-9.52189	-0.027256	-1.0741	0.410515	0.242272	0.768873	0.876455	-1.00151	-1.47391	-1.07347	-14.5671	-13.6544	-11.5518
12.2333	-3.18766	-3.49421	-4.03453	-11.117	-11.9774	-9.21147	-0.0939774	-1.4875	-0.259022	0.236791	0.883188	0.590604	-0.832975	-1.41943	-0.952638	-13.9996	-13.5692	-11.3719
12.25	-3.23465	-3.07777	-3.59326	-11.1024	-11.952	-9.09555	-0.417288	-2.26849	-0.241129	0.575803	0.770572	0.498659	-1.05663	-1.77692	-0.770698	-13.7171	-13.8064	-11.6114
12.2667	-3.19602	-2.59712	-3.3892	-10.9924	-11.7926	-9.15744	-0.0569068	-2.13252	0.0662875	0.467042	0.581404	0.599968	-0.907419	-1.55943	-1.19857	-13.8875	-13.8034	-11.5538
12.2833	-3.37302	-3.11247	-3.93114	-10.9423	-11.7859	-9.26382	0.384487	-1.91443	0.154373	0.154557	1.03046	0.855512	-1.49825	-1.04207	-1.53357	-14.2095	-14.0765	-11.5474
12.3	-3.04734	-3.53015	-4.2361	-11.2934	-11.4599	-9.06734	-0.2048	-2.14577	0.242573	0.525958	1.11846	0.478128	-1.80738	-1.49552	-1.23485	-14.4021	-14.4515	-11.9566
12.3167	-2.84531	-3.4359	-3.797	-11.6403	-11.5825	-8.92109	-0.305518	-1.75495	0.21533	0.919329	0.857031	0.438409	-1.67654	-1.42082	-1.03128	-14.5722	-14.4046	-12.2669
12.3333	-3.1612	-3.60828	-3.48214	-11.5288	-11.8746	-9.09378	0.130219	-1.1779	0.200536	0.555369	0.786811	0.852746	-1.43414	-1.27923	-0.943782	-14.3924	-14.0789	-11.9317
12.35	-3.20914	-3.99407	-3.90109	-11.4063	-12.0054	-9.01045	0.37193	-1.10128	0.160355	0.304789	1.11435	0.849851	-1.18612	-1.64656	-0.662485	-14.0218	-14.5042	-11.4633
12.3667	-2.78041	-3.50332	-3.50781	-11.0526	-11.6593	-9.08851	0.66027	-1.57023	0.273507	0.498485	1.24759	0.738506	-1.36578	-1.5041	-0.538268	-14.1093	-14.6751	-11.3358
12.3833	-3.15628	-2.88266	-3.05599	-11.0217	-11.3881	-9.19672	0.416706	-1.82766	0.344591	0.611344	0.971308	0.857035	-1.07965	-1.17108	-1.01476	-14.4132	-14.1208	-11.6665
12.4	-3.15667	-3.14579	-3.29126	-11.5606	-11.4738	-9.34708	0.376483	-1.51341	0.203285	0.646121	0.72989	0.728464	-1.21204	-1.08876	-0.81574	-14.1499	-14.2155	-11.996
12.4167	-2.72197	-3.55473	-3.34806	-11.6975	-11.6418	-9.11258	0.243503	-1.79274	0.0657306	0.441673	0.562327	0.515381	-0.90911	-1.32698	-0.795217	-13.9198	-14.1747	-12.0757
12.4333	-3.20005	-3.42202	-3.61348	-11.1941	-12.0011	-8.95671	0.073933	-1.92964	0.159306	0.462019	0.700508	0.594078	-0.363686	-1.63145	-0.785262	-13.9328	-14.0789	-12.0371
12.45	-3.06412	-3.45116	-3.52472	-10.9965	-12.099	-9.27937	0.00751813	-1.50183	0.192799	0.701701	1.03785	0.511044	-0.616437	-1.61388	-0.620693	-13.9343	-14.0492	-11.8047
12.4667	-3.17607	-3.00038	-3.60256	-10.9338	-11.8826	-9.40133	-0.0706577	-1.00759	-0.16571	0.474239	1.11748	0.840892	-1.39756	-1.07645	-0.867694	-14.2547	-13.9658	-11.8394
12.4833	-3.39329	-2.65467	-3.65156	-10.4268	-12.235	-9.23281	-0.141898	-1.22674	-0.0632235	0.437686	0.884087	0.94413	-1.72005	-1.04116	-0.872938	-14.8214	-14.1461	-11.9467
12.5	-2.93229	-3.30641	-3.77938	-10.4679	-12.6007	-9.27808	-0.24693	-1.85485	0.297027	0.601743	0.410159	0.759412	-0.987349	-1.4226	-1.1523	-14.5258	-14.2797	-11.896
12.5167	-2.66667	-3.30459	-3.87624	-10.8011	-12.0487	-9.49039	0.187066	-2.01551	0.104512	0.269438	0.566632	0.766439	-0.888653	-1.16378	-1.0251	-14.1003	-14.5706	-11.643
12.5333	-2.79753	-3.09619	-3.66416	-10.5818	-11.5047	-9.33932	0.152846	-1.84369	-0.0272941	0.0793559	1.16075	0.789948	-1.64402	-0.73802	-0.681741	-14.3045	-14.4022	-11.454
12.55	-3.34062	-3.25971	-3.58799	-10.8425	-11.6983	-9.19377	0.208679	-2.09836	0.077738	0.215283	0.948823	0.835486	-1.21236	-0.926365	-0.445029	-14.2236	-14.1076	-11.5626
12.5667	-3.59195	-3.33563	-3.504	-11.4517	-11.7265	-9.34816	0.448318	-2.09036	0.233168	0.119226	0.509751	0.860381	-0.451465	-1.24078	-0.507036	-13.846	-14.0681	-11.6227
12.5833	-3.21099	-3.11403	-3.41234	-11.3219	-11.6902	-9.30093	-0.265906	-1.79861	0.414944	0.37062	0.486852	0.807071	-0.846263	-1.41752	-0.858268	-13.7851	-13.8893	-11.6263
12.6	-2.98171	-2.8577	-3.45891	-11.0297	-11.8147	-9.33871	-0.299229	-2.00921	0.310553	0.315276	0.928133	0.920845	-1.13391	-1.43025	-0.689733	-14.2638	-13.7763	-11.5307
12.6167	-3.15683	-2.774	-3.7279	-11.0675	-11.8914	-9.06724	0.389895	-1.77393	0.321338	0.155952	1.22605	0.910958	-0.982208	-1.01897	-0.636794	-14.4182	-13.904	-11.3926
12.6333	-3.47195	-2.8809	-4.00609	-10.9254	-11.794	-9.00553	0.130541	-1.46875	0.38041	0.574457	1.03173	0.755458	-1.05009	-0.869941	-0.878282	-14.3017	-14.0701	-11.5396
12.65	-3.8664	-3.25819	-3.75965	-11.3408	-11.4576	-9.68764	-0.337464	-1.7566	-0.0886354	0.887805	0.866913	0.594519	-0.957514	-1.28503	-1.19956	-14.6415	-14.2547	-11.6705
12.6667	-3.81296	-3.40063	-3.77206	-11.7345	-11.5359	-9.49735	-0.527474	-2.03369	0.332331	0.827547	0.849904	0.523836	-0.961319	-1.36152	-0.870828	-14.6608	-14.1277	-11.5634
12.6833	-3.20508	-3.23246	-4.08611	-11.1504	-11.9928	-9.08499	-0.361527	-2.07537	0.496342	0.583398	0.760751	0.553165	-1.43431	-1.12038	-0.77353	-14.2242	-14.0488	-11.3715
12.7	-2.81551	-3.15375	-3.86938	-10.5307	-11.5128	-9.29919	0.257486	-2.01854	-0.174493	0.484444	0.648951	0.511208	-1.52658	-1.27248	-1.16385	-14.1108	-13.9067	-11.3228
12.7167	-2.94542	-3.22941	-4.01488	-10.6876	-11.3223	-9.45813	0.16677	-1.67363	-0.145547	0.241388	0.557368	0.746896	-1.23806	-1.11824	-1.08909	-14.1265	-14.1892	-11.6404
12.7333	-2.63869	-3.41146	-4.24879	-11.1596	-11.5755	-9.37945	-0.157432	-1.27897	-0.0534267	0.0818227	0.723959	1.04612	-0.971782	-1.30903	-0.739967	-14.2353	-14.622	-11.7619
12.75	-2.49826	-3.27297	-3.69249	-11.1577	-11.3636	-9.44836	-0.118208	-1.15619	-0.00865761	0.26886	0.758441	1.54162	-0.958949	-1.60175	-0.753735	-14.2792	-14.391	-11.7082
12.7667	-2.90028	-2.97555	-3.507	-11.2361	-11.6227	-9.39161	-0.0541397	-1.66146	0.246042	0.273115	0.727016	1.58188	-0.922589	-1.15582	-1.06423	-14.1908	-14.249	-11.5742
12.7833	-3.07186	-2.87125	-3.48264	-11.1274	-11.7684	-9.3781	-0.387914	-1.85065	0.160327	0.418709	1.0317	1.24823	-0.698804	-0.885933	-0.978284	-14.3429	-14.1985	-11.4531
12.8	-3.03702	-3.04958	-3.45085	-11.1435	-11.617	-9.46955	0.120227	-1.66143	-0.0543194	0.400981	1.19748	0.918371	-0.796627	-0.962925	-0.962298	-14.5706	-14.5287	-11.6814
12.8167	-3.42527	-3.18679	-3.95379	-10.8286	-11.3619	-9.51845	0.52422	-2.27698	0.205731	0.0395223	1.34484	0.646213	-1.26288	-1.33422	-1.22713	-14.7344	-14.4059	-11.5853
12.8333	-3.42626	-3.21765	-4.02314	-10.5695	-10.8965	-9.45867	0.114052	-2.28046	0.227141	0.184659	1.05738	0.891029	-1.503	-1.41853	-1.25805	-14.5384	-14.3163	-11.2868
12.85	-2.64854	-2.97261	-3.48263	-10.8978	-10.9033	-9.33052	0.244997	-1.44294	0.25005	0.339734	1.01789	1.16539	-1.36053	-1.37761	-0.899615	-14.4699	-14.4678	-11.5254
12.8667	-2.75937	-2.79375	-3.38517	-11.115	-11.0783	-9.25465	0.612079	-1.77182	0.0508812	0.581717	1.21844	1.28932	-0.941421	-1.33962	-1.0037	-14.4745	-14.4669	-11.6668
12.8833	-3.21659	-3.06703	-3.25772	-11.3099	-11.3682	-9.12103	0.875525	-2.04226	-0.191113	0.562985	1.32862	1.24008	-1.10741	-1.04743	-1.37132	-14.6391	-14.3086	-11.6832
12.9	-3.35927	-3.2754	-3.32098	-10.9082	-11.52	-9.30256	0.567045	-1.56703	0.268771	0.422316	1.47446	1.21394	-1.18423	-1.31029	-1.30847	-14.6783	-13.9937	-11.6904
12.9167	-3.53205	-3.46586	-3.88374	-10.5687	-11.5108	-9.75798	0.151367	-1.45014	0.25939	0.0272648	1.01481	1.013	-0.628922	-1.41283	-0.82501	-14.5632	-14.1958	-11.725
12.9333	-3.37724	-3.18554	-3.42711	-10.8923	-11.4785	-9.78949	0.14163	-1.42254	-0.3168	-0.370269	0.945205	0.902667	-0.773361	-1.27279	-0.200698	-14.5001	-14.1538	-11.844
12.95	-3.09496	-3.2039	-3.11249	-10.853	-11.4944	-9.27693	0.12439	-1.75555	-0.353251	0.141818	1.23178	0.722765	-1.09211	-1.29499	-0.36218	-14.5888	-13.9097	-11.7584
12.9667	-3.0199	-3.37494	-3.64864	-10.5148	-11.6311	-9.1399	-0.162017	-1.95585	-0.397085	0.0874556	0.756077	0.287006	-1.37631	-1.38578	-0.617967	-15.0991	-14.0469	-11.5123
12.9833	-2.88849	-2.90223	-3.84037	-10.9926	-11.6289	-9.28362	-0.0457638	-1.70681	-0.450323	-0.13207	0.399007	0.733847	-1.92779	-1.2822	-0.211563	-15.0664	-14.2277	-11.4772
13	-3.05328	-2.91294	-3.66006	-11.1679	-11.7175	-9.19711	0.351715	-1.5954	-0.0756102	0.0437117	0.524079	0.921539	-1.85671	-1.47888	-0.182542	-14.9014	-14.1243	-11.7465
13.0167	-3.34269	-3.34205	-3.78366	-10.8869	-11.5584	-9.06916	0.375554	-1.89937	0.0680939	0.268614	0.524015	0.836065	-1.33884	-1.6045	-0.778959	-14.5937	-14.3412	-11.8476
13.0333	-3.22082	-3.21734	-4.17305	-11.3239	-11.1825	-9.23971	0.364329	-2.00414	0.369316	0.772845	0.279797	1.09349	-1.50324	-1.20816	-0.710078	-14.2779	-14.2723	-11.8564
13.05	-3.07447	-2.78025	-4.19105	-11.486	-11.2268	-9.61119	0.16858	-1.71978	0.147416	0.689929	0.637808	1.15922	-1.7618	-1.35407	-0.6337	-14.4018	-14.0675	-11.9288
13.0667	-3.24416	-2.72444	-3.789	-10.7902	-11.85	-9.37952	0.469318	-1.83778	-0.00255566	0.198588	1.24977	1.03788	-1.48157	-1.35894	-1.05817	-14.1325	-14.2792	-11.556
13.0833	-3.24711	-2.88721	-3.62436	-10.7608	-11.6387	-8.72884	0.271442	-1.61305	0.450705	0.297425	1.30625	0.880441	-1.22485	-1.42371	-1.041	-14.0032	-14.2341	-11.3382
[truncated: 219 more rows]

## Sheet: Figure 4c 
	R218A,S15C,S73C			R218A,S15C
[truncated: 1,202 more rows]

## Sheet: Figure 4de
	Wildtype (no GTP)			R218A (no GTP)			E229A, E230A (no GTP)			R218A,T14D (no GTP)			GGDEF,R218A (no GTP)			GGDEF (no GTP)			R218A,S15C,S73C (no GTP)			R218A,S15C,S73C,E229A,E230A (no GTP)			WT (GTP added)			R218A (GTP added)			E229A,E230A (GTP added)			R218A, T14D (GTP added)			GGDEF, R218A (GTP added)			GGDEF (GTP added)			R218A,S15C,S73C (GTP added)			R218A,S15C,S73C,E229A,E230A (GTP added)
[truncated: 2,252 more rows]
[truncated: 7 more columns]

[truncated: 4 more sheets: Figure 4f, Figure 4g, Figure 4h, Figure5e]
